# Supplementary material for: A DIGE study on the effects of salbutamol on the rat muscle proteome - an exemplar of best practice for data sharing in proteomics
Source: BMC Res Notes. 2011 Mar 28;4:86. doi: 10.1186/1756-0500-4-86 (PMC3080311; doi:10.1186/1756-0500-4-86)
Supplement: Additional file 2 — Example mapping file for the PRIDESpotMapper. The csv file can be opened, for example, in spreadsheet software. The file contains information for mapping Mascot dat files to spot coordinates on gel images, and is used to create the final PRIDE XML file. [file 1756-0500-4-86-S2.CSV]

DATFILE	GELLINK	X	Y	MASS	PI	QUANT_RATIO	RATIO_DESC
F001839.dat	http://estrellapolar.cnb.csic.es/proteored/MIAPE/Ficheros/462/96hr_rat_PICKGEL_sypro_crop_SYPRO_Ruby_2.jpg	997	300	50788	4.94	-2.07	TREATED/INT_STANDARD
F001840.dat	http://estrellapolar.cnb.csic.es/proteored/MIAPE/Ficheros/462/96hr_rat_PICKGEL_sypro_crop_SYPRO_Ruby_2.jpg	1780	469	47326	7.04	1.72	TREATED/INT_STANDARD
F001850.dat	http://estrellapolar.cnb.csic.es/proteored/MIAPE/Ficheros/462/96hr_rat_PICKGEL_sypro_crop_SYPRO_Ruby_2.jpg	1505	473	42334	5.23	1.65	TREATED/INT_STANDARD
F001841.dat	http://estrellapolar.cnb.csic.es/proteored/MIAPE/Ficheros/462/96hr_rat_PICKGEL_sypro_crop_SYPRO_Ruby_2.jpg	442	527	53757	5.06	2.36	TREATED/INT_STANDARD
F001842.dat	http://estrellapolar.cnb.csic.es/proteored/MIAPE/Ficheros/462/96hr_rat_PICKGEL_sypro_crop_SYPRO_Ruby_2.jpg	503	1083	53757	5.06	-2.04	TREATED/INT_STANDARD
F001843.dat	http://estrellapolar.cnb.csic.es/proteored/MIAPE/Ficheros/462/96hr_rat_PICKGEL_sypro_crop_SYPRO_Ruby_2.jpg	613	990	20781	4.99	1.7	TREATED/INT_STANDARD
F001844.dat	http://estrellapolar.cnb.csic.es/proteored/MIAPE/Ficheros/462/96hr_rat_PICKGEL_sypro_crop_SYPRO_Ruby_2.jpg	1016	302	61088	5.91	-2.39	TREATED/INT_STANDARD
F001845.dat	http://estrellapolar.cnb.csic.es/proteored/MIAPE/Ficheros/462/96hr_rat_PICKGEL_sypro_crop_SYPRO_Ruby_2.jpg	1599	474	47047	6.53	2.11	TREATED/INT_STANDARD
F001846.dat	http://estrellapolar.cnb.csic.es/proteored/MIAPE/Ficheros/462/96hr_rat_PICKGEL_sypro_crop_SYPRO_Ruby_2.jpg	529	543	53481	5.21	2.45	TREATED/INT_STANDARD
F001847.dat	http://estrellapolar.cnb.csic.es/proteored/MIAPE/Ficheros/462/96hr_rat_PICKGEL_sypro_crop_SYPRO_Ruby_2.jpg	550	1093	50788	4.94	-1.68	TREATED/INT_STANDARD
F001848.dat	http://estrellapolar.cnb.csic.es/proteored/MIAPE/Ficheros/462/96hr_rat_PICKGEL_sypro_crop_SYPRO_Ruby_2.jpg	644	1000	20781	4.99	1.92	TREATED/INT_STANDARD
F001849.dat	http://estrellapolar.cnb.csic.es/proteored/MIAPE/Ficheros/462/96hr_rat_PICKGEL_sypro_crop_SYPRO_Ruby_2.jpg	1047	307	58025	5.58	-2.12	TREATED/INT_STANDARD
F001851.dat	http://estrellapolar.cnb.csic.es/proteored/MIAPE/Ficheros/462/96hr_rat_PICKGEL_sypro_crop_SYPRO_Ruby_2.jpg	479	542	53757	5.06	2.06	TREATED/INT_STANDARD
F001852.dat	http://estrellapolar.cnb.csic.es/proteored/MIAPE/Ficheros/462/96hr_rat_PICKGEL_sypro_crop_SYPRO_Ruby_2.jpg	857	851	42366	5.23	-1.9	TREATED/INT_STANDARD
F001853.dat	http://estrellapolar.cnb.csic.es/proteored/MIAPE/Ficheros/462/96hr_rat_PICKGEL_sypro_crop_SYPRO_Ruby_2.jpg	501	1167	19071	4.82	1.72	TREATED/INT_STANDARD
F001854.dat	http://estrellapolar.cnb.csic.es/proteored/MIAPE/Ficheros/462/96hr_rat_PICKGEL_sypro_crop_SYPRO_Ruby_2.jpg	670	291	50788	4.94	1.78	TREATED/INT_STANDARD
F001855.dat	http://estrellapolar.cnb.csic.es/proteored/MIAPE/Ficheros/462/96hr_rat_PICKGEL_sypro_crop_SYPRO_Ruby_2.jpg	519	551	53481	5.21	2.02	TREATED/INT_STANDARD
F001856.dat	http://estrellapolar.cnb.csic.es/proteored/MIAPE/Ficheros/462/96hr_rat_PICKGEL_sypro_crop_SYPRO_Ruby_2.jpg	629	849	38358	5.36	-2.01	TREATED/INT_STANDARD
F001857.dat	http://estrellapolar.cnb.csic.es/proteored/MIAPE/Ficheros/462/96hr_rat_PICKGEL_sypro_crop_SYPRO_Ruby_2.jpg	503	1203	19071	4.82	1.79	TREATED/INT_STANDARD
F001858.dat	http://estrellapolar.cnb.csic.es/proteored/MIAPE/Ficheros/462/96hr_rat_PICKGEL_sypro_crop_SYPRO_Ruby_2.jpg	464	330	50095	4.78	-1.64	TREATED/INT_STANDARD
F001859.dat	http://estrellapolar.cnb.csic.es/proteored/MIAPE/Ficheros/462/96hr_rat_PICKGEL_sypro_crop_SYPRO_Ruby_2.jpg	621	483	38945	5.03	1.81	TREATED/INT_STANDARD
F001860.dat	http://estrellapolar.cnb.csic.es/proteored/MIAPE/Ficheros/462/96hr_rat_PICKGEL_sypro_crop_SYPRO_Ruby_2.jpg	449	547	53757	5.06	2.92	TREATED/INT_STANDARD
F001861.dat	http://estrellapolar.cnb.csic.es/proteored/MIAPE/Ficheros/462/96hr_rat_PICKGEL_sypro_crop_SYPRO_Ruby_2.jpg	717	847	25165	5.14	-1.59	TREATED/INT_STANDARD
F001862.dat	http://estrellapolar.cnb.csic.es/proteored/MIAPE/Ficheros/462/96hr_rat_PICKGEL_sypro_crop_SYPRO_Ruby_2.jpg	194	1220	16827	4.09	1.63	TREATED/INT_STANDARD
F001863.dat	http://estrellapolar.cnb.csic.es/proteored/MIAPE/Ficheros/462/96hr_rat_PICKGEL_sypro_crop_SYPRO_Ruby_2.jpg	1677	476	47326	7.08	2.58	TREATED/INT_STANDARD
F001864.dat	http://estrellapolar.cnb.csic.es/proteored/MIAPE/Ficheros/462/96hr_rat_PICKGEL_sypro_crop_SYPRO_Ruby_2.jpg	738	477	42334	5.23	1.76	TREATED/INT_STANDARD
F001865.dat	http://estrellapolar.cnb.csic.es/proteored/MIAPE/Ficheros/462/96hr_rat_PICKGEL_sypro_crop_SYPRO_Ruby_2.jpg	770	850	26435	5.37	-2.46	TREATED/INT_STANDARD
F001866.dat	http://estrellapolar.cnb.csic.es/proteored/MIAPE/Ficheros/462/96hr_rat_PICKGEL_sypro_crop_SYPRO_Ruby_2.jpg	1654	472	47326	7.08	2.49	TREATED/INT_STANDARD
F001867.dat	http://estrellapolar.cnb.csic.es/proteored/MIAPE/Ficheros/462/96hr_rat_PICKGEL_sypro_crop_SYPRO_Ruby_2.jpg	460	529	53757	5.06	2.33	TREATED/INT_STANDARD
F001868.dat	http://estrellapolar.cnb.csic.es/proteored/MIAPE/Ficheros/462/96hr_rat_PICKGEL_sypro_crop_SYPRO_Ruby_2.jpg	463	552	53757	5.06	1.81	TREATED/INT_STANDARD
F001869.dat	http://estrellapolar.cnb.csic.es/proteored/MIAPE/Ficheros/462/96hr_rat_PICKGEL_sypro_crop_SYPRO_Ruby_2.jpg	527	1014	50095	4.78	1.72	TREATED/INT_STANDARD
F001870.dat	http://estrellapolar.cnb.csic.es/proteored/MIAPE/Ficheros/462/96hr_rat_PICKGEL_sypro_crop_SYPRO_Ruby_2.jpg	1700	478	47326	7.08	2.25	TREATED/INT_STANDARD
F001871.dat	http://estrellapolar.cnb.csic.es/proteored/MIAPE/Ficheros/462/96hr_rat_PICKGEL_sypro_crop_SYPRO_Ruby_2.jpg	492	508	53757	5.06	2.06	TREATED/INT_STANDARD
F001872.dat	http://estrellapolar.cnb.csic.es/proteored/MIAPE/Ficheros/462/96hr_rat_PICKGEL_sypro_crop_SYPRO_Ruby_2.jpg	443	900	53757	5.06	-1.6	TREATED/INT_STANDARD
F001873.dat	http://estrellapolar.cnb.csic.es/proteored/MIAPE/Ficheros/462/96hr_rat_PICKGEL_sypro_crop_SYPRO_Ruby_2.jpg	647	972	20781	4.99	1.8	TREATED/INT_STANDARD
