# Supplementary material for: A DIGE study on the effects of salbutamol on the rat muscle proteome - an exemplar of best practice for data sharing in proteomics
Source: BMC Res Notes. 2011 Mar 28;4:86. doi: 10.1186/1756-0500-4-86 (PMC3080311; doi:10.1186/1756-0500-4-86)
Supplement: Additional file 3 — Proteins with changed abundance at 24 h post-treatment. A summary file containing the set of proteins that had modulated abundance, as detected by DIGE, at 24 h post-treatment with salbutamol. [file 1756-0500-4-86-S3.XLS]

## Sheet: Sheet1
Sample	GELLINK	X	Y	Mass	Ip Value	Av. Ratio	Protein Name	ID
5504	http://estrellapolar.cnb.csic.es/proteored/MIAPE/Ficheros/462/PG2.jpg	1723	1308	20781	4.99	2.27	Myosin light chain 1, skeletal muscle isoform	IPI00190606
5728	http://estrellapolar.cnb.csic.es/proteored/MIAPE/Ficheros/462/PG2.jpg	1882	1364	19898	4.8	2.23	Myl9 protein	IPI00858359
				19883	4.78		Myosin regulatory light chain MRLC2	IPI00421625
				23845	9.5		Peptidyl-prolyl cis-trans isomerase B	IPI00213644
				53481	5.21		Desmin	IPI00421517
2699	http://estrellapolar.cnb.csic.es/proteored/MIAPE/Ficheros/462/PG2.jpg	1622	579	56318	5.19	1.96	ATP synthase subunit beta, mitochondrial	IPI00551812
				53481	5.21		Desmin	IPI00421517
				46602	8.88		Serpin H1	IPI00204703
				50424	9.1		Elongation factor 1-alpha 1	IPI00195372
				56243	8.46		Serine hydroxymethyltransferase	IPI00195109
				59163	5.67		similar to Actin, cytoplasmic 2	IPI00765011
				53757	5.06		Vimentin	IPI00230941
2956	http://estrellapolar.cnb.csic.es/proteored/MIAPE/Ficheros/462/PG2.jpg	813	631	36179	9.87	1.77	Ybx1 protein	IPI00551815
				47326	7.08		Beta-enolase	IPI00231631
5443	http://estrellapolar.cnb.csic.es/proteored/MIAPE/Ficheros/462/PG2.jpg	1754	1292	21383	4.96	1.68	Myosin light chain 4	IPI00214457
				20781	4.99		Myosin light chain 1, skeletal muscle isoform	IPI00190606
				22256	5.03		Myosin light chain 3	IPI00231788
				25516	4.85		Proteasome subunit beta type-6	IPI00188686
5865	http://estrellapolar.cnb.csic.es/proteored/MIAPE/Ficheros/462/PG2.jpg	1912	1383	23845	9.5	1.68	Peptidyl-prolyl cis-trans isomerase B	IPI00213644
3396	http://estrellapolar.cnb.csic.es/proteored/MIAPE/Ficheros/462/PG2.jpg	2013	764	42806	5.24	1.62	Galactokinase 1	IPI00188671
				36583	5.47		Calponin-3	IPI00205566
3406	http://estrellapolar.cnb.csic.es/proteored/MIAPE/Ficheros/462/PG2.jpg	1918	787	32995	4.63	1.61	Isoform 2 of Tropomyosin beta chain	IPI00187731
1727	http://estrellapolar.cnb.csic.es/proteored/MIAPE/Ficheros/462/PG2.jpg	1668	331	69137	5.59	1.61	Eukaryotic translation initiation factor 4B	IPI00373045
				86121	7.87		Aconitate hydratase, mitochondrial	IPI00421539
				84430	5.92		similar to Epithelial protein lost in neoplasm	IPI00373011
4584	http://estrellapolar.cnb.csic.es/proteored/MIAPE/Ficheros/462/PG2.jpg	813	1069	57633	5.03	1.55	57 kDa protein	IPI00390975
4414	http://estrellapolar.cnb.csic.es/proteored/MIAPE/Ficheros/462/PG2.jpg	1597	1017	33493	5.44	1.5	Pyridoxal phosphate phosphatase	IPI00361415
1604	http://estrellapolar.cnb.csic.es/proteored/MIAPE/Ficheros/462/PG2.jpg	1827	306	90105	5.17	1.5	Transitional endoplasmic reticulum ATPase	IPI00778228
5045	http://estrellapolar.cnb.csic.es/proteored/MIAPE/Ficheros/462/PG2.jpg	1205	1152	60062	7.07	-1.81	Catalase	IPI00231742
				27345	6.89		Triosephosphate isomerase	IPI00231767
4976	http://estrellapolar.cnb.csic.es/proteored/MIAPE/Ficheros/462/PG2.jpg	1226	1150	28172	6.58	-1.6	Ethylmalonic encephalopathy 1	IPI00198039
				32566	7.79		ribose 5-phosphate isomerase A	IPI00188850
544	http://estrellapolar.cnb.csic.es/proteored/MIAPE/Ficheros/462/PG2.jpg	1385	114	138828	5.77	-1.43	Collagen alpha-1(I) chain	IPI00188909
				140162	6.12		Collagen alpha-1(III) chain	IPI00366944
