# Supplementary material for: A DIGE study on the effects of salbutamol on the rat muscle proteome - an exemplar of best practice for data sharing in proteomics
Source: BMC Res Notes. 2011 Mar 28;4:86. doi: 10.1186/1756-0500-4-86 (PMC3080311; doi:10.1186/1756-0500-4-86)
Supplement: Additional file 4 — Proteins with changed abundance at 96 h post-treatment. A summary file containing the set of proteins that had modulated abundance, as detected by DIGE, at 96 h post-treatment with salbutamol. [file 1756-0500-4-86-S4.XLS]

## Sheet: Sheet2
		ID	Score	Peptides	Coverage	E value	Name
A1	1	IPI:IPI00110753.1	146	5	16		tubulin, alpha 1 [Mus musculus]
	2	IPI:IPI00331707.1	108	4	9	0	hydroxymethylglutaryl-CoA synthase 1 [Rattus norvegicus].
							ACCESSION NP_058964 XP_346615
	3	IPI:IPI00885558.1	99	2	20	2e-52	protein disulfide isomerase associated 3, isoform CRA_b [Rattus
							norvegicus].
	4	IPI:IPI00119113.3	99	2	5	0	vacuolar H+ATPase B2 [Rattus nor
	5	IPI:IPI00119667.1	71	2	4	0	eukaryotic translation elongation factor 1 alpha 1 [Rattus
							norvegicus].
	6	IPI:IPI00307837.6	63	1	9	0	eukaryotic translation elongation factor 1 alpha 1 [Rattus
							norvegicus].
	MSDB	AAH82097	120	5	9	0	hexosaminidase A [Rattus norv
		BAA09695	99	3	7	0	protein disulfide isomerase family A, member 3 [Rattus norvegicus].
A2	1	IPI:IPI00228548.6	695	24	43	0	enolase 3, beta [Rattus norvegi...
	2	IPI:IPI00555069.3	519	27	65	0	phosphoglycerate kinase 1 [Rattu
	3	IPI:IPI00462072.3	232		26	0	Eno1 protein [Rattus norvegicus]
	4	IPI:IPI00555060.2	120		16	0	phosphoglycerate kinase 2 [Ra
	MSDB	A23126	223	1	14		phosphopyruvate hydratase (EC 4.2.1.11) alpha - rat
A3	1	IPI:IPI00227299.6	594	42	60	0	vimentin, isoform CRA_b [Rattus n
	2	IPI:IPI00421223.3	123		45	6e-91	tropomyosin 4 [Rattus norvegicus]
	3	IPI:IPI00130102.4	89		13	0	Desmin [Rattus norvegicus]
	4	IPI:IPI00123319.1	49	7	25	7e-95	tropomyosin 2, beta [Mus musculu
	MSDB	TPM4_RAT	168	8	42		Tropomyosin alpha-4 chain (Tropomyosin-4) (TM-4).- Rattus norvegicus (Rat).
A4	1	IPI:IPI00227299.6	215	18	33	0	vimentin [Rattus norvegicus]
	2	IPI:IPI00110753.1	118	3	10	0	Tubulin, alpha 1A [Rattus norvegicus]
	3	IPI:IPI00463634.1	100	2	11	1e-40	PREDICTED: similar to 60S ribosomal protein L12 [Rattus
							norvegicus].
	4	IPI:IPI00623545.2	99		34	8e-51	protein phosphatase 1, regulatory (inhibitor) subunit 14B [Rattus
							norvegicus].
	5	IPI:IPI00110827.1	56	1	7	0	actin, gamma 2, smooth muscle, enteric [Rattus norvegicus]
	MSDB	Q3TIQ2_MOUSE	98	2	14		TIB-55 BB88 cDNA, RIKEN full-length enriched library, clone:I730008D20 product:ribosomal protein L12, full insert sequence.- Mus musculus (Mouse).
		Q640Q7_MOUSE	90	3	17		Protein phosphatase 1, regulatory (Inhibitor) subunit 14B.- Mus musculus (Mouse).
A5	1	IPI:IPI00312700.4	771		88	6e-85	fast myosin alkali light chain 1f [Rattus norvegicus].
	2	IPI:IPI00117910.3	147	5	23	1e-110	Peroxiredoxin 2 [Rattus norvegicus
	3	IPI:IPI00129468.2	139	6	30	2e-67	Chromobox protein homolog 3
	4	IPI:IPI00110827.1	130	5	22	0	actin, alpha 1, skeletal muscle [Rattus norvegicus]
	5	IPI:IPI00119239.2	126	3	8	1e-93	proteasome subunit R-DELTA [Rattus
	6	IPI:IPI00129685.2	98	4	20	6e-95	tumor protein, translationally-controlled 1 [Rattus norvegicus]
	7	IPI:IPI00138251.1	72		5	3e-101	dermatopontin [Mus musculus]
	MSDB	MLE1_RAT	834	42	90		Myosin light chain 1, skeletal muscle isoform (MLC1F) (A1 catalytic) (Alkali myosin light chain 1).- Rattus norvegicus (Rat).
		MORT3V	156	1	24		myosin alkali light chain 3, ventricular and slow skeletal muscle - rat
		ATBOSM	125	4	16	0	actin, gamma 2, smooth muscle, enteric [Rattus norvegicus]
		JX0228	119	3	10		proteasome endopeptidase complex (EC 3.4.25.1) delta chain - rat
		PRDX2_RAT	100	5	23		Peroxiredoxin-2 (EC 1.11.1.15) (Thioredoxin peroxidase 1) (Thioredoxin-dependent peroxide reductase 1) (Thiol-specific antioxidant protein) (TSA).- Rattus norvegicus (Rat).
		CAC20860	53	1	5		RNO131196 NID: - Rattus norvegicus
						2e-63	mitochondrial ribosomal protein S26 (predicted), isoform CRA_a
							[Rattus norvegicus].
B1	1	CAA37654	558	22	46		chaperonin 60 [Rattus norvegicus]
	2	AAA30400	310	11	30	0	vacuolar H+ATPase B2 [Rattus nor
	3	UBRTA	134	5	20		tubulin alpha chain - rat
	4	BAA09695	109	5	14	0	protein disulfide isomerase family A, member 3 [Rattus norvegicus].
	5	Q9QV38_9MURI	72	1	73	5e-09	protein disulfide isomerase associated 3, isoform CRA_b [Rattus
							norvegicus].
	6	Q80X54_MOUSE	67	3	12	0	sorting nexin 4 [Rattus norv...
B2	1	A54756	616	28	64		isocitrate dehydrogenase (NADP) (EC 1.1.1.42), cytosolic - rat
	2	Q5XIV3_RAT	120	2	8		Enolase 3, beta.- Rattus norvegicus (Rat).
	3	AJRTQ	119	6	15		glutamate-ammonia ligase (EC 6.3.1.2) - rat
	4	Q13707_HUMAN	117	5	20	0	actin, gamma 2, smooth muscle, enteric [Rattus norvegicus]
	5	AAC52473	87	1	6	0	isocitrate dehydrogenase 2 (NADP+), mitochondrial [Rattus
							norvegicus].
	6	Q6IMX8_RAT	68	4	9		Mitochondrial acyl-CoA thioesterase 1.- Rattus norvegicus (Rat).
	7	KIHUCM	59	2	11		creatine kinase, muscle [Rattus n...
	8	Q5U2U5_RAT	55	1	4		Adipose differentiation related protein.- Rattus norvegicus (Rat).
		IPI:IPI00626790.3	127	5	13		glutamine synthetase 1 [Rattus
		IPI:IPI00110827.1	124	7	24		actin, alpha 1, skeletal muscle [Rattus norvegicus]
		IPI:IPI00127596.1	60	4	14		creatine kinase, muscle [Rattus n
		IPI:IPI00420385.4	46	1	4		septin 11 [Rattus norvegicus
B3	1	Q6P725_RAT	1063	38	59		Desmin.- Rattus norvegicus (Rat).
	2	AAA40555	148	18	3		vimentin, isoform CRA_b [Rattus n
	3	ACTB_CAMDR	80	1	4		actin, beta [Rattus norvegicus]
B4	1	UBRTA	128	5	13		tubulin alpha chain - rat
	2	ATBOSM	62	2	9		actin, gamma 2, smooth muscle, enteric [Rattus norvegicus]
		IPI:IPI00227299.6	47	5	9
B5	1	MLE1_RAT	447	13	60		Myosin light chain 1, skeletal muscle isoform (MLC1F) (A1 catalytic) (Alkali myosin light chain 1).- Rattus norvegicus
	2	IF1A_MOUSE	155	8	45	6e-51	X-linked eukaryotic translation initiation factor 1A [Rattus
							norvegicus].
	3	BAE22266	103	7	23	6e-92	sorcin [Rattus norvegicus]
	4	JX0228	101	3	15		proteasome endopeptidase complex (EC 3.4.25.1) delta chain - rat
	5	CBX3_HUMAN	96	3	21	2e-66	chromobox homolog 3 [Rattus norvegicus]
	6	Q3TMT0_MOUSE	85	3	20	3e-94	tumor protein, translationally-controlled 1 [Rattus norvegicus]
	7	Q3UGS0_MOUSE	77	2	7		actin, beta [Rattus norvegicus
		IPI:IPI00153400.2	55	1	6	4e-65	H2A histone family, member J [Rattus norvegicus]
C1	1	S12736	370	15	31		hydroxymethylglutaryl-CoA synthase (EC 4.1.3.5), cytosolic - rat
	2	BAA09695	125	11	25		protein disulfide isomerase family A, member 3 [Rattus norvegicus].
	3	Q3KQP2_MOUSE	59	2	6		chaperonin groEL precursor - rat
	4	UBRTA	49	1	11		tubulin alpha chain - rat
		IPI:IPI00131695.3	77	4	5		albumin [Rattus norvegicus]
C2	1	Q4R7X5_MACFA	100	4	22	2e-144	actin, gamma 2, smooth muscle, enteric [Rattus norvegicus]
		IPI:IPI00136906.1	67	1	3		capping protein (actin filament), gelsolin-like [Rattus norvegicus]
C3	1	VIME_RAT	826	36	61		Vimentin.- Rattus norvegicus (Rat).
	2	AAM95238	214	8	34		Desmin [Rattus norvegicus]
	3	AAA42339	166	2	88		vimentin, isoform CRA_a [Rattus n
	4	S34124	134	7	26		tropomyosin isoform 6 - rat
	5	ANXA2_RAT	60	1	4		Annexin A2 (Annexin II) (Lipocortin II) (Calpactin I heavy chain) (Chromobindin-8) (p36) (Protein I) (Placental anticoagulant protein IV) (PAP-IV).- Rattus norvegicus
C4	1	ATBOSM	202	10	32	0	actin, gamma 2, smooth muscle, enteric [Rattus norvegicus]
	2	ACTB_CAMDR	179	3	36	0	actin, beta [Rattus norvegicus]
	3	Q9BYX7_HUMAN	89	1	12	0	actin, beta [Rattus norvegicus]
	4	JN0679	62	4	22	0	heat shock protein 1 [Rattus nor
	5	H2A1E_RAT	52	1	6	0	Histone H2A type 1-E.- Rattus norvegicus (Rat).
	6	CAA53284	50	2	10	3e-81	Ig kappa chain precursor - rat
C5	1	MLRS_RAT	1521	32	95		Myosin regulatory light chain 2, skeletal muscle isoform (G2) (DTNB) (MLC-2).- Rattus norvegicus (Rat).
	2	BAB25346	78	4	23	5e-88	canopy 2 homolog [Rattus nor...
	3	AAH88299	72	2	13	2e-88	NudC domain containing 2 [Rat
	4	Q5M820_RAT	68	1	18		T-cell activation protein.- Rattus norvegicus (Rat).
	5	Q3U9K9_MOUSE	64	2	14	3e-98	trafficking protein particle complex 3 [Rattus norvegicus]
	6	ISRTSS	62	2	9		protein disulfide-isomerase (EC 5.3.4.1) precursor [validated] - rat
	7	R3RT18	49	1	7		ribosomal protein S18, cytosolic [validated] - rat
		IPI:IPI00132703.1	68	1	18	4e-40	Mof4 family associated protein 1 [Rattus norvegicus]
		IPI:IPI00122815.3	63	2	9	0	Prolyl 4-hydroxylase, beta polypeptide [Rattus norvegicus]
D1	1	A26186	699	27	54	0	pyruvate kinase (EC 2.7.1.40) isozyme M2 - rat
	2	Q5VLK2_CRIGR	640	20	48	0	tubulin, alpha 1C [Rattus nor
	3	VIME_RAT	333	20	52		Vimentin.- Rattus norvegicus (Rat).
	4	Q5SX74_MOUSE	152	5	12	0	procollagen-proline, 2-oxoglutarate 4-dioxygenase (proline 4-hydroxylase),
							alpha polypeptide II [Rattus norvegicus]
	5	Q5HZA7_RAT	126	5	17		Bin1 protein.- Rattus norvegicus (Rat).
	6	AAH89880	71	4	13	0	non-POU domain containing, octamer-binding
							[Rattus norvegicus]
	7	ISRTSS	47	1	5		protein disulfide-isomerase (EC 5.3.4.1) precursor [validated] - rat
D3	1	Q6P725_RAT	967	41	56		Desmin.- Rattus norvegicus (Rat).
	2	Q3TFD9_MOUSE	269	10	40	0	vimentin, isoform CRA_b [Rattus n
	3	ATBOSM	145	5	20	0	actin, gamma 2, smooth muscle, enteric [Rattus norvegicus]
	4	Q68FR9_RAT	94	4	10		Eukaryotic translation elongation factor 1 delta.- Rattus norvegicus (Rat).
	5	ANXA2_BOVIN	58	1	4	0	annexin A2 [Rattus norvegicus]
D4	1	KHRTB	203	7	15		cathepsin B (EC 3.4.22.1) precursor - rat
	2	ATBOSM	159	7	21	0	actin, gamma 2, smooth muscle, enteric [Rattus norvegicus]
	3	JX0222	114	5	41		ubiquitin thiolesterase (EC 3.1.2.15) PGP9.5 - rat
	4	ATRTC	107	1	16		actin beta - rat
	5	A31868	85	2	9		NADH2 dehydrogenase (ubiquinone) (EC 1.6.5.3) 24K chain precursor - rat
	6	S03361	52	1	7	2e-19	heat shock protein 5 [Rattus nor
	7	1AMHA	51	1	4		anionic trypsin (EC 3.4.21.4) mutant D189S, chain A - black rat
		IPI:IPI00313962.3	130	7	41		ubiquitin carboxyl-terminal esterase L1 (ubiquitin thiolesterase)
		IPI:IPI00169925.2	56	3	13	1e-133	NADH dehydrogenase (ubiquinone) flavoprotein 2 [Rattus norvegicus]
		IPI:IPI00130391.1	51	5	4	1e-130	protease, serine, 2 [Rattus norve
		IPI:IPI00128522.1	50	1	8		heat shock 27kDa protein 1 [Rattu
D5	1	MLRS_RAT	538	18	94		Myosin regulatory light chain 2, skeletal muscle isoform (G2) (DTNB) (MLC-2).- Rattus norvegicus (Rat).
	2	Q6P791_RAT	128	3	32		Hypothetical protein MGC72560.- Rattus norvegicus (Rat).
	3	H2B1B_MOUSE	125	6	38	8e-41	histone cluster 3, H2ba [Rattus norvegicus]
	4	VIME_RAT	120	8	22		Vimentin.- Rattus norvegicus (Rat
	5	AAT39544	105	5	28	1e-76	neuron derived neurotrophic factor [Rattus norvegicus]
	6	Q29574_PIG	99	1	34	6e-28	histone cluster 1, H2bn [Rattus norvegicus]
	7	R3RT14	86	3	31		ribosomal protein S14, cytosolic [similarity] - rat
	8	ATBOSM	82	3	10	0	actin, gamma 2, smooth muscle, enteric [Rattus norvegicus]
	9	PDIA6_RAT	75	1	3		Protein disulfide-isomerase A6 precursor (EC 5.3.4.1) (Protein disulfide isomerase P5) (Calcium-binding protein 1) (CaBP1) (Thioredoxin domain-containing protein 7).- Rattus norvegicus
	10	Q6P725_RAT	60	2	10		Desmin.- Rattus norvegicus (Rat).
	11	UBRTA	59	1	3		tubulin alpha chain - rat
	12	H2A1E_RAT	58	1	6		Histone H2A type 1-E.- Rattus norvegicus (Rat).
	13	Q5RBR9_PONPY	55	2	16	4e-50	ribosomal protein L31 [Rattus norvegicus]
	14	HHRTGB	53	1	2		dnaK-type molecular chaperone precursor - rat
		IPI:IPI00110827.1	87	3	10	0	actin, alpha 1, skeletal muscle [Rattus norvegicus]
		IPI:IPI00659000.1	78	10	36	9e-66	similar to H3 histone, family 3B isoform 1 [Rattus
							norvegicus]
		IPI:IPI00123007.1	55	2	16	6e-51	ribosomal protein L31 [Rattus norvegicus]
		IPI:IPI00319992.1	53	2	2	0	heat shock protein 5 [Rattus nor

## Sheet: Sheet3
Sample	GELLINK	X	Y	Mass	Ip value	Av. Ratio	Name of protein	ID
3273	http://estrellapolar.cnb.csic.es/proteored/MIAPE/Ficheros/462/96hr_rat_PICKGEL_sypro_crop_SYPRO_Ruby_2.jpg	449	547	53757	5.06	2.92	Vimentin	IPI00230941
				53481	5.21		Desmin	IPI00421517
				30732	6.19		Isoform 1 of Troponin T, fast skeletal muscle	IPI00554262
				29217	4.75		Isoform 1 of Tropomyosin alpha-3 chain	IPI00372259
				28549	4.66		Tropomyosin alpha-4 chain	IPI00214905
				29284	4.68		Eukaryotic translation initiation factor 3 subunit J	IPI00364189
				38939	7.55		Isoform Short of Annexin A2	IPI00325146
2584	http://estrellapolar.cnb.csic.es/proteored/MIAPE/Ficheros/462/96hr_rat_PICKGEL_sypro_crop_SYPRO_Ruby_2.jpg	1677	476	47326	7.08	2.58	Beta-enolase	IPI00231631
				42366	5.23		Actin, alpha skeletal muscle	IPI00189813
				46520	6.57		Adipose differentiation related protein	IPI00365035
				43246	6.58		Creatine kinase M-type	IPI00211053
				38339	7.62		Isoform 1 of Heterogeneous nuclear ribonucleoprotein D0	IPI00201032
				44909	8.02		Phosphoglycerate kinase 1	IPI00231426
2588	http://estrellapolar.cnb.csic.es/proteored/MIAPE/Ficheros/462/96hr_rat_PICKGEL_sypro_crop_SYPRO_Ruby_2.jpg	1654	472	47326	7.08	2.49	Beta-enolase	IPI00231631
				44147	6.75		methionyl aminopeptidase 1	IPI00372739
				43872	8.49		Pyruvate dehydrogenase E1 alpha 1	IPI00768086
				47807	7.87		Multifunctional protein ADE2	IPI00203391
				42366	5.23		Actin, alpha skeletal muscle	IPI00189813
				38339	7.62		Isoform 1 of Heterogeneous nuclear ribonucleoprotein D0	IPI00201032
				47047	6.53		Isocitrate dehydrogenase [NADP] cytoplasmic	IPI00194045
				49962	7.72		tRNA nucleotidyl transferase, CCA-adding, 1	IPI00188677
3159	http://estrellapolar.cnb.csic.es/proteored/MIAPE/Ficheros/462/96hr_rat_PICKGEL_sypro_crop_SYPRO_Ruby_2.jpg	529	543	53481	5.21	2.45	Desmin	IPI00421517
				53757	5.06		Vimentin	IPI00230941
				61119	4.58		Fam114a1 similar to CG9590-PA	IPI00361824
3096	http://estrellapolar.cnb.csic.es/proteored/MIAPE/Ficheros/462/96hr_rat_PICKGEL_sypro_crop_SYPRO_Ruby_2.jpg	442	527	53757	5.06	2.36	Vimentin	IPI00230941
				28549	4.66		Tropomyosin alpha-4 chain	IPI00214905
				53481	5.21		Desmin	IPI00421517
2977	http://estrellapolar.cnb.csic.es/proteored/MIAPE/Ficheros/462/96hr_rat_PICKGEL_sypro_crop_SYPRO_Ruby_2.jpg	460	529	53757	5.06	2.33	Vimentin	IPI00230941
				42334	5.23		Actin, alpha cardiac muscle 1	IPI00194087
				42052	5.29		Actin, cytoplasmic 1	IPI00189819
				53481	5.21		Desmin	IPI00421517
				42278	5.3		actin, beta-like 2	IPI00360356
				29217	4.75		Isoform 1 of Tropomyosin alpha-3 chain	IPI00372259
				48137	4.33		Calreticulin	IPI00191728
2589	http://estrellapolar.cnb.csic.es/proteored/MIAPE/Ficheros/462/96hr_rat_PICKGEL_sypro_crop_SYPRO_Ruby_2.jpg	1700	478	47326	7.08	2.25	Beta-enolase	IPI00231631
				39691	5.23		39 kDa protein	IPI00777730
				42366	5.23		Actin, alpha skeletal muscle	IPI00189813
2599	http://estrellapolar.cnb.csic.es/proteored/MIAPE/Ficheros/462/96hr_rat_PICKGEL_sypro_crop_SYPRO_Ruby_2.jpg	1599	474	47047	6.53	2.11	Isocitrate dehydrogenase [NADP] cytoplasmic	IPI00194045
				42982	6.64		Glutamine synthetase	IPI00324020
				42366	5.23		Actin, alpha skeletal muscle	IPI00189813
				47326	7.08		Beta-enolase	IPI00231631
				37180	4.77		37 kDa protein	IPI00339153
				51391	8.88		Isocitrate dehydrogenase [NADP], mitochondrial	IPI00193485
				50787	6.84		Acyl-coenzyme A thioesterase 2, mitochondrial	IPI00421885
				46520	6.57		Adipose differentiation related protein	IPI00365035
				57764	6.01		T-complex protein 1 subunit beta	IPI00366218
				43246	6.58		Creatine kinase M-type	IPI00211053
3191	http://estrellapolar.cnb.csic.es/proteored/MIAPE/Ficheros/462/96hr_rat_PICKGEL_sypro_crop_SYPRO_Ruby_2.jpg	479	542	53757	5.06	2.06	Vimentin	IPI00230941
				53481	5.21		Desmin	IPI00421517
				29217	4.75		Isoform 1 of Tropomyosin alpha-3 chain	IPI00372259
				28701	4.81		Isoform 8 of Tropomyosin alpha-1 chain	IPI00231568
3075	http://estrellapolar.cnb.csic.es/proteored/MIAPE/Ficheros/462/96hr_rat_PICKGEL_sypro_crop_SYPRO_Ruby_2.jpg	492	508	53757	5.06	2.06	Vimentin	IPI00230941
				53481	5.21		Desmin	IPI00421517
				32711	4.62		Isoform B23.1 of Nucleophosmin	IPI00197553
				32718	4.69		Isoform 1 of Tropomyosin alpha-1 chain	IPI00197888
				33357	4.73		33 kDa protein	IPI00191354
3256	http://estrellapolar.cnb.csic.es/proteored/MIAPE/Ficheros/462/96hr_rat_PICKGEL_sypro_crop_SYPRO_Ruby_2.jpg	519	551	53481	5.21	2.02	Desmin	IPI00421517
				53757	5.06		Vimentin	IPI00230941
				42366	5.23		Actin, alpha skeletal muscle	IPI00189813
				28863	4.86		Translation elongation factor 1-delta subunit	IPI00197900
				72795	6.11		Eukaryotic translation elongation factor 1 delta	IPI00471525
4858	http://estrellapolar.cnb.csic.es/proteored/MIAPE/Ficheros/462/96hr_rat_PICKGEL_sypro_crop_SYPRO_Ruby_2.jpg	644	1000	20781	4.99	1.92	Myosin light chain 1, skeletal muscle isoform	IPI00190606
				16606	5.07		Eukaryotic translation initiation factor 1A	IPI00206152
				21098	5.14		chromobox homolog 3	IPI00189523
				21952	5.54		LOC683667 protein	IPI00886430
				25516	4.85		25 kDa protein	IPI00188686
				26895	4.77		Anionic trypsin-2	IPI00212769
				42366	5.23		Actin, alpha skeletal muscle	IPI00189813
				22256	5.03		Myosin light chain 3	IPI00231788
				19564	4.76		Translationally-controlled tumor protein	IPI00208306
				20975	5.5		leucine rich repeat containing 20	IPI00764245
				22203	5.34		COMM domain-containing protein 3	IPI00400613
3288	http://estrellapolar.cnb.csic.es/proteored/MIAPE/Ficheros/462/96hr_rat_PICKGEL_sypro_crop_SYPRO_Ruby_2.jpg	463	552	53757	5.06	1.81	Vimentin	IPI00230941
				29217	4.75		Isoform 1 of Tropomyosin alpha-3 chain	IPI00372259
				28760	4.69		Isoform 2 of Tropomyosin alpha-3 chain	IPI00210941
				29284	4.68		Eukaryotic translation initiation factor 3 subunit J	IPI00364189
				28915	4.81		Isoform 4 of Tropomyosin alpha-1 chain	IPI00207964
2761	http://estrellapolar.cnb.csic.es/proteored/MIAPE/Ficheros/462/96hr_rat_PICKGEL_sypro_crop_SYPRO_Ruby_2.jpg	621	483	38945	5.03	1.81	SUMO-activating enzyme subunit 1	IPI00366795
				38887	5.1		Serine-threonine kinase receptor-associated protein	IPI00364585
				53481	5.21		Desmin	IPI00421517
				42334	5.23		Actin, alpha cardiac muscle 1	IPI00194087
				50225	4.79		Tubulin beta-2C chain	IPI00400573
				34431	5.19		Isoform 2 of Troponin T, cardiac muscle	IPI00231332
				30897	4.92		31 kDa protein	IPI00557328
				34421	4.94		Heterogeneous nuclear ribonucleoprotein C	IPI00187860
				53757	5.06		Vimentin	IPI00230941
				42006	6.85		Alpha-2-macroglobulin receptor-associated protein	IPI00364124
4778	http://estrellapolar.cnb.csic.es/proteored/MIAPE/Ficheros/462/96hr_rat_PICKGEL_sypro_crop_SYPRO_Ruby_2.jpg	647	972	20781	4.99	1.8	Myosin light chain 1, skeletal muscle isoform	IPI00190606
				22256	5.03		Myosin light chain 3	IPI00231788
				21383	4.96		Myosin light chain 4	IPI00214457
				21941	5.34		Peroxiredoxin-2	IPI00201561
				23278	5.09		COP9 signalosome complex subunit 8	IPI00421469
				21098	5.14		similar to chromobox homolog 3	IPI00763519
5342	http://estrellapolar.cnb.csic.es/proteored/MIAPE/Ficheros/462/96hr_rat_PICKGEL_sypro_crop_SYPRO_Ruby_2.jpg	503	1203	19071	4.82	1.79	Myosin regulatory light chain 2, skeletal muscle isoform	IPI00231787
				18980	5.29		Neudesin	IPI00201868
				13882	10.31		histone H2B	IPI00190348
				53757	5.06		Vimentin	IPI00230941
				17824	4.88		UPF0404 protein C11orf59 homolog	IPI00207707
				16420	10.07		40S ribosomal protein S14	IPI00201500
				42366	5.23		Actin, alpha skeletal muscle	IPI00189813
				15376	11.27		Histone H3.3	IPI00231475
				53481	5.21		Desmin	IPI00421517
				14311	10.22		14 kDa protein	IPI00207486
1919	http://estrellapolar.cnb.csic.es/proteored/MIAPE/Ficheros/462/96hr_rat_PICKGEL_sypro_crop_SYPRO_Ruby_2.jpg	670	291	50788	4.94	1.78	Tubulin alpha-1A chain	IPI00189795
				58264	7.15		similar to pyruvate kinase 3	IPI00561880
				58472	7.17		Isoform M2 of Pyruvate kinase isozymes M1/M2	IPI00339197
				50634	4.95		Tubulin alpha-4A chain	IPI00362927
				53757	5.06		Vimentin	IPI00230941
				60940	5.69		61 kDa protein	IPI00607192
				45976	5.28		Bin1 protein	IPI00231390
				55005	9.01		Non-POU domain-containing octamer-binding protein	IPI00205912
2794	http://estrellapolar.cnb.csic.es/proteored/MIAPE/Ficheros/462/96hr_rat_PICKGEL_sypro_crop_SYPRO_Ruby_2.jpg	738	477	42334	5.23	1.76	Actin, alpha cardiac muscle 1	IPI00194087
				42366	5.23		Actin, alpha skeletal muscle	IPI00189813
				42052	5.29		Actin, cytoplasmic 1	IPI00189819
				42278	5.3		actin, beta-like 2	IPI00360356
				47077	8.95		similar to Potassium channel tetramerisation domain containing protein 12	IPI00359734
2594	http://estrellapolar.cnb.csic.es/proteored/MIAPE/Ficheros/462/96hr_rat_PICKGEL_sypro_crop_SYPRO_Ruby_2.jpg	1780	469	47326	7.04	1.72	Beta-enolase	IPI00231631
				44909	8.02		Phosphoglycerate kinase 1	IPI00231426
5139	http://estrellapolar.cnb.csic.es/proteored/MIAPE/Ficheros/462/96hr_rat_PICKGEL_sypro_crop_SYPRO_Ruby_2.jpg	501	1167	19071	4.82	1.72	Myosin regulatory light chain 2, skeletal muscle isoform	IPI00231787
				21038	5.01		Canopy 2 homolog	IPI00205163
				17834	4.99		NudC domain-containing protein 2	IPI00199722
				14213	4.71		Isoform 1 of MORF4 family-associated protein 1	IPI00382070
				20460	4.88		Trafficking protein particle complex subunit 3	IPI00359022
				57315	4.82		Protein disulfide-isomerase	IPI00198887
4610	http://estrellapolar.cnb.csic.es/proteored/MIAPE/Ficheros/462/96hr_rat_PICKGEL_sypro_crop_SYPRO_Ruby_2.jpg	527	1014	50095	4.78	1.72	Isoform 1 of Tubulin beta-5 chain	IPI00197579
				59163	5.67		similar tp Actin, cytoplasmic 2	IPI00765011
				23613	5.74		Rras2 RCG40097	IPI00190290
				42366	5.23		Actin, alpha skeletal muscle	IPI00189813
				53757	5.06		Vimentin	IPI00230941
				23278	5.09		COP9 signalosome complex subunit 8	IPI00421469
				20781	4.99		Myosin light chain 1, skeletal muscle isoform	IPI00190606
				62638	5.95		Dihydropyrimidinase-related protein 2	IPI00870112
4805	http://estrellapolar.cnb.csic.es/proteored/MIAPE/Ficheros/462/96hr_rat_PICKGEL_sypro_crop_SYPRO_Ruby_2.jpg	613	990	20781	4.99	1.7	Myosin light chain 1, skeletal muscle isoform	IPI00190606
				22256	5.03		Myosin light chain 3	IPI00231788
				21098	5.14		similar to chromobox homolog 3	IPI00763519
				25516	4.85		25 kDa protein	IPI00188686
				42366	5.23		Actin, alpha skeletal muscle	IPI00189813
				21941	5.34		Peroxiredoxin-2	IPI00201561
				19564	4.76		Tpt1 Translationally-controlled tumor protein	IPI00208306
				20975	5.5		leucine rich repeat containing 20	IPI00764245
2640	http://estrellapolar.cnb.csic.es/proteored/MIAPE/Ficheros/462/96hr_rat_PICKGEL_sypro_crop_SYPRO_Ruby_2.jpg	1505	473	42334	5.23	1.65	Actin, alpha skeletal muscle	IPI00189813
5866	http://estrellapolar.cnb.csic.es/proteored/MIAPE/Ficheros/462/96hr_rat_PICKGEL_sypro_crop_SYPRO_Ruby_2.jpg	194	1220	16827	4.09	1.63	Calmodulin	IPI00231955
				13482	9.88		similar to 40S ribosomal protein S20	IPI00212186
4486	http://estrellapolar.cnb.csic.es/proteored/MIAPE/Ficheros/462/96hr_rat_PICKGEL_sypro_crop_SYPRO_Ruby_2.jpg	770	850	26435	5.37		Putative uncharacterized protein	IPI00203165
				25172	5.21	-2.46	25 kDa protein	IPI00777816
				25165	5.14		Ubiquitin carboxyl-terminal hydrolase isozyme L1	IPI00204375
				42366	5.23		Actin, alpha skeletal muscle	IPI00189813
1828	http://estrellapolar.cnb.csic.es/proteored/MIAPE/Ficheros/462/96hr_rat_PICKGEL_sypro_crop_SYPRO_Ruby_2.jpg	1016	302	61088	5.91		60 kDa heat shock protein, mitochondrial	IPI00339148
				56857	5.57	-2.39	V-type proton ATPase subunit B, brain isoform	IPI00199305
				50788	4.94		Tubulin alpha-1A chain	IPI00189795
				57499	5.88		Protein disulfide-isomerase A3	IPI00324741
				52194	5.6		Snx4 protein	IPI00373092
				53767	5.88		Tripartite motif-containing protein 72	IPI00361208
4345	http://estrellapolar.cnb.csic.es/proteored/MIAPE/Ficheros/462/96hr_rat_PICKGEL_sypro_crop_SYPRO_Ruby_2.jpg	503	1083	53757	5.06		Vimentin	IPI00230941
				50788	4.94	-2.04	Tubulin alpha-1A chain	IPI00189795
				18007	9.35		Rpl12 similar to 60S ribosomal protein L12	IPI00210164
				16061	4.72		Protein phosphatase 1 regulatory subunit 14B	IPI00202189
4476	http://estrellapolar.cnb.csic.es/proteored/MIAPE/Ficheros/462/96hr_rat_PICKGEL_sypro_crop_SYPRO_Ruby_2.jpg	629	849	38358	5.36		Cathepsin B	IPI00212811
				42366	5.23	-2.01	Actin, alpha skeletal muscle	IPI00189813
				25165	5.14		Ubiquitin carboxyl-terminal hydrolase isozyme L1	IPI00204375
				59163	5.67		similar to Actin, cytoplasmic 2	IPI00765011
				27703	6.23		NADH dehydrogenase [ubiquinone] flavoprotein 2, mitochondrial	IPI00367152
				22936	6.12		Heat shock protein beta-1	IPI00201586
				72473	5.07		78 kDa glucose-regulated protein	IPI00206624
4460	http://estrellapolar.cnb.csic.es/proteored/MIAPE/Ficheros/462/96hr_rat_PICKGEL_sypro_crop_SYPRO_Ruby_2.jpg	857	851	42366	5.23		Actin, alpha skeletal muscle	IPI00189813
				59163	5.67	-1.9	similar to Actin, cytoplasmic 2	IPI00765011
				22936	6.12		Heat shock protein beta-1	IPI00201586
4373	http://estrellapolar.cnb.csic.es/proteored/MIAPE/Ficheros/462/96hr_rat_PICKGEL_sypro_crop_SYPRO_Ruby_2.jpg	550	1093	50788	4.94		Tubulin alpha-1A chain	IPI00189795
				42366	5.23	-1.68	Actin, alpha skeletal muscle	IPI00189813
2111	http://estrellapolar.cnb.csic.es/proteored/MIAPE/Ficheros/462/96hr_rat_PICKGEL_sypro_crop_SYPRO_Ruby_2.jpg	464	330	50095	4.78		Isoform 1 of Tubulin beta-5 chain	IPI00197579
				50274	4.78	-1.64	Tubulin beta-2A chain	IPI00475639
				56318	5.19		ATP synthase subunit beta, mitochondrial	IPI00551812
				32931	4.66		Isoform 1 of Tropomyosin beta chain	IPI00230775
				50788	4.94		Tubulin alpha-1A chain	IPI00189795
				50483	4.8		Tubulin, beta 6	IPI00195673
				49442	5.7		Isoform 1 of Heterogeneous nuclear ribonucleoprotein H	IPI00202027
				53757	5.06		Vimentin	IPI00230941
				28760	4.69		Isoform 2 of Tropomyosin alpha-3 chain	IPI00210941
				49547	5.89		Heterogeneous nuclear ribonucleoprotein H2	IPI00464512
				37918	4.72		reticulocalbin 3, EF-hand calcium binding domain	IPI00207050
4338	http://estrellapolar.cnb.csic.es/proteored/MIAPE/Ficheros/462/96hr_rat_PICKGEL_sypro_crop_SYPRO_Ruby_2.jpg	443	900	53757	5.06		Vimentin	IPI00230941
				13914	10.31	-1.6	histone H2B	IPI00190348
				30732	6.19		Isoform 1 of Troponin T, fast skeletal muscle	IPI00554262
				38206	6.37		Cathepsin L1	IPI00326070
				16635	4.92		CD99 antigen	IPI00627074
4477	http://estrellapolar.cnb.csic.es/proteored/MIAPE/Ficheros/462/96hr_rat_PICKGEL_sypro_crop_SYPRO_Ruby_2.jpg	717	847	25165	5.14		Ubiquitin carboxyl-terminal hydrolase isozyme L1	IPI00204375
				38358	5.36	-1.59	Cathepsin B	IPI00212811
				27703	6.23		NADH dehydrogenase [ubiquinone] flavoprotein 2, mitochondrial	IPI00367152
				22936	6.12		Heat shock protein beta-1	IPI00201586
1819	http://estrellapolar.cnb.csic.es/proteored/MIAPE/Ficheros/462/96hr_rat_PICKGEL_sypro_crop_SYPRO_Ruby_2.jpg	997	300	50788	4.94		Tubulin alpha-1A chain	IPI00189795
				61070	6.84	-2.07	Beta-hexosaminidase subunit alpha	IPI00394353
				58025	5.58		Hydroxymethylglutaryl-CoA synthase, cytoplasmic	IPI00188158
				57499	5.88		Protein disulfide-isomerase A3	IPI00324741
				56857	5.56		V-type proton ATPase subunit B, brain isoform	IPI00199305
				50764	9.11		Elongation factor 1-alpha 2	IPI00195381
				50424	9.1		Elongation factor 1-alpha 2	IPI00195372
1833	http://estrellapolar.cnb.csic.es/proteored/MIAPE/Ficheros/462/96hr_rat_PICKGEL_sypro_crop_SYPRO_Ruby_2.jpg	1047	307	58025	5.58		Hydroxymethylglutaryl-CoA synthase, cytoplasmic	IPI00188158
				57499	5.88	-2.12	Protein disulfide-isomerase A3	IPI00324741
				50788	4.94		Tubulin alpha-1A chain	IPI00189795

## Sheet: Sheet1
		ID	Score	Peptides	Coverage	E value	Name
A1	1	IPI:IPI00110753.1	146	5	16		tubulin, alpha 1 [Mus musculus]
	2	IPI:IPI00331707.1	108	4	9	0	hydroxymethylglutaryl-CoA synthase 1 [Rattus norvegicus].
							ACCESSION NP_058964 XP_346615
	3	IPI:IPI00885558.1	99	2	20	2e-52	protein disulfide isomerase associated 3, isoform CRA_b [Rattus
							norvegicus].
	4	IPI:IPI00119113.3	99	2	5	0	vacuolar H+ATPase B2 [Rattus nor
	5	IPI:IPI00119667.1	71	2	4	0	eukaryotic translation elongation factor 1 alpha 1 [Rattus
							norvegicus].
	6	IPI:IPI00307837.6	63	1	9	0	eukaryotic translation elongation factor 1 alpha 1 [Rattus
							norvegicus].
	MSDB	AAH82097	120	5	9	0	hexosaminidase A [Rattus norv
		BAA09695	99	3	7	0	protein disulfide isomerase family A, member 3 [Rattus norvegicus].
A2	1	IPI:IPI00228548.6	695	24	43	0	enolase 3, beta [Rattus norvegi...
	2	IPI:IPI00555069.3	519	27	65	0	phosphoglycerate kinase 1 [Rattu
	3	IPI:IPI00462072.3	232		26	0	Eno1 protein [Rattus norvegicus]
	4	IPI:IPI00555060.2	120		16	0	phosphoglycerate kinase 2 [Ra
	MSDB	A23126	223	1	14		phosphopyruvate hydratase (EC 4.2.1.11) alpha - rat
A3	1	IPI:IPI00227299.6	594	42	60	0	vimentin, isoform CRA_b [Rattus n
	2	IPI:IPI00421223.3	123		45	6e-91	tropomyosin 4 [Rattus norvegicus]
	3	IPI:IPI00130102.4	89		13	0	Desmin [Rattus norvegicus]
	4	IPI:IPI00123319.1	49	7	25	7e-95	tropomyosin 2, beta [Mus musculu
	MSDB	TPM4_RAT	168	8	42		Tropomyosin alpha-4 chain (Tropomyosin-4) (TM-4).- Rattus norvegicus (Rat).
A4	1	IPI:IPI00227299.6	215	18	33	0	vimentin [Rattus norvegicus]
	2	IPI:IPI00110753.1	118	3	10	0	Tubulin, alpha 1A [Rattus norvegicus]
	3	IPI:IPI00463634.1	100	2	11	1e-40	PREDICTED: similar to 60S ribosomal protein L12 [Rattus
							norvegicus].
	4	IPI:IPI00623545.2	99		34	8e-51	protein phosphatase 1, regulatory (inhibitor) subunit 14B [Rattus
							norvegicus].
	5	IPI:IPI00110827.1	56	1	7	0	actin, gamma 2, smooth muscle, enteric [Rattus norvegicus]
	MSDB	Q3TIQ2_MOUSE	98	2	14		TIB-55 BB88 cDNA, RIKEN full-length enriched library, clone:I730008D20 product:ribosomal protein L12, full insert sequence.- Mus musculus (Mouse).
		Q640Q7_MOUSE	90	3	17		Protein phosphatase 1, regulatory (Inhibitor) subunit 14B.- Mus musculus (Mouse).
A5	1	IPI:IPI00312700.4	771		88	6e-85	fast myosin alkali light chain 1f [Rattus norvegicus].
	2	IPI:IPI00117910.3	147	5	23	1e-110	Peroxiredoxin 2 [Rattus norvegicus
	3	IPI:IPI00129468.2	139	6	30	2e-67	Chromobox protein homolog 3
	4	IPI:IPI00110827.1	130	5	22	0	actin, alpha 1, skeletal muscle [Rattus norvegicus]
	5	IPI:IPI00119239.2	126	3	8	1e-93	proteasome subunit R-DELTA [Rattus
	6	IPI:IPI00129685.2	98	4	20	6e-95	tumor protein, translationally-controlled 1 [Rattus norvegicus]
	7	IPI:IPI00138251.1	72		5	3e-101	dermatopontin [Mus musculus]
	MSDB	MLE1_RAT	834	42	90		Myosin light chain 1, skeletal muscle isoform (MLC1F) (A1 catalytic) (Alkali myosin light chain 1).- Rattus norvegicus (Rat).
		MORT3V	156	1	24		myosin alkali light chain 3, ventricular and slow skeletal muscle - rat
		ATBOSM	125	4	16	0	actin, gamma 2, smooth muscle, enteric [Rattus norvegicus]
		JX0228	119	3	10		proteasome endopeptidase complex (EC 3.4.25.1) delta chain - rat
		PRDX2_RAT	100	5	23		Peroxiredoxin-2 (EC 1.11.1.15) (Thioredoxin peroxidase 1) (Thioredoxin-dependent peroxide reductase 1) (Thiol-specific antioxidant protein) (TSA).- Rattus norvegicus (Rat).
		CAC20860	53	1	5	2e-63	mitochondrial ribosomal protein S26 (predicted), isoform CRA_a
							[Rattus norvegicus].
B1	1	CAA37654	558	22	46		chaperonin 60 [Rattus norvegicus]
	2	AAA30400	310	11	30	0	vacuolar H+ATPase B2 [Rattus nor
	3	UBRTA	134	5	20		tubulin alpha chain - rat
	4	BAA09695	109	5	14	0	protein disulfide isomerase family A, member 3 [Rattus norvegicus].
	5	Q9QV38_9MURI	72	1	73	5e-09	protein disulfide isomerase associated 3, isoform CRA_b [Rattus
							norvegicus].
	6	Q80X54_MOUSE	67	3	12	0	sorting nexin 4 [Rattus norv...
B2	1	A54756	616	28	64		isocitrate dehydrogenase (NADP) (EC 1.1.1.42), cytosolic - rat
	2	Q5XIV3_RAT	120	2	8		Enolase 3, beta.- Rattus norvegicus (Rat).
	3	AJRTQ	119	6	15		glutamate-ammonia ligase (EC 6.3.1.2) - rat
	4	Q13707_HUMAN	117	5	20	0	actin, gamma 2, smooth muscle, enteric [Rattus norvegicus]
	5	AAC52473	87	1	6	0	isocitrate dehydrogenase 2 (NADP+), mitochondrial [Rattus
							norvegicus].
	6	Q6IMX8_RAT	68	4	9		Mitochondrial acyl-CoA thioesterase 1.- Rattus norvegicus (Rat).
	7	KIHUCM	59	2	11		creatine kinase, muscle [Rattus n...
	8	Q5U2U5_RAT	55	1	4		Adipose differentiation related protein.- Rattus norvegicus (Rat).
		IPI:IPI00626790.3	127	5	13		glutamine synthetase 1 [Rattus
		IPI:IPI00110827.1	124	7	24		actin, alpha 1, skeletal muscle [Rattus norvegicus]
		IPI:IPI00127596.1	60	4	14		creatine kinase, muscle [Rattus n
		IPI:IPI00420385.4	46	1	4		septin 11 [Rattus norvegicus
B3	1	Q6P725_RAT	1063	38	59		Desmin.- Rattus norvegicus (Rat).
	2	AAA40555	148	18	3		vimentin, isoform CRA_b [Rattus n
	3	ACTB_CAMDR	80	1	4		actin, beta [Rattus norvegicus]
B4	1	UBRTA	128	5	13		tubulin alpha chain - rat
	2	ATBOSM	62	2	9		actin, gamma 2, smooth muscle, enteric [Rattus norvegicus]
		IPI:IPI00227299.6	47	5	9
B5	1	MLE1_RAT	447	13	60		Myosin light chain 1, skeletal muscle isoform (MLC1F) (A1 catalytic) (Alkali myosin light chain 1).- Rattus norvegicus
	2	IF1A_MOUSE	155	8	45	6e-51	X-linked eukaryotic translation initiation factor 1A [Rattus
							norvegicus].
	3	BAE22266	103	7	23	6e-92	sorcin [Rattus norvegicus]
	4	JX0228	101	3	15		proteasome endopeptidase complex (EC 3.4.25.1) delta chain - rat
	5	CBX3_HUMAN	96	3	21	2e-66	chromobox homolog 3 [Rattus norvegicus]
	6	Q3TMT0_MOUSE	85	3	20	3e-94	tumor protein, translationally-controlled 1 [Rattus norvegicus]
	7	Q3UGS0_MOUSE	77	2	7		actin, beta [Rattus norvegicus
		IPI:IPI00153400.2	55	1	6	4e-65	H2A histone family, member J [Rattus norvegicus]
C1	1	S12736	370	15	31		hydroxymethylglutaryl-CoA synthase (EC 4.1.3.5), cytosolic - rat
	2	BAA09695	125	11	25		protein disulfide isomerase family A, member 3 [Rattus norvegicus].
	3	Q3KQP2_MOUSE	59	2	6		chaperonin groEL precursor - rat
	4	UBRTA	49	1	11		tubulin alpha chain - rat
		IPI:IPI00131695.3	77	4	5		albumin [Rattus norvegicus]
C2	1	Q4R7X5_MACFA	100	4	22	2e-144	actin, gamma 2, smooth muscle, enteric [Rattus norvegicus]
		IPI:IPI00136906.1	67	1	3		capping protein (actin filament), gelsolin-like [Rattus norvegicus]
C3	1	VIME_RAT	826	36	61		Vimentin.- Rattus norvegicus (Rat).
	2	AAM95238	214	8	34		Desmin [Rattus norvegicus]
	3	AAA42339	166	2	88		vimentin, isoform CRA_a [Rattus n
	4	S34124	134	7	26		tropomyosin isoform 6 - rat
	5	ANXA2_RAT	60	1	4		Annexin A2 (Annexin II) (Lipocortin II) (Calpactin I heavy chain) (Chromobindin-8) (p36) (Protein I) (Placental anticoagulant protein IV) (PAP-IV).- Rattus norvegicus
C4	1	ATBOSM	202	10	32	0	actin, gamma 2, smooth muscle, enteric [Rattus norvegicus]
	2	ACTB_CAMDR	179	3	36	0	actin, beta [Rattus norvegicus]
	3	Q9BYX7_HUMAN	89	1	12	0	actin, beta [Rattus norvegicus]
	4	JN0679	62	4	22	0	heat shock protein 1 [Rattus nor
	5	H2A1E_RAT	52	1	6	0	Histone H2A type 1-E.- Rattus norvegicus (Rat).
	6	CAA53284	50	2	10	3e-81	Ig kappa chain precursor - rat
C5	1	MLRS_RAT	1521	32	95		Myosin regulatory light chain 2, skeletal muscle isoform (G2) (DTNB) (MLC-2).- Rattus norvegicus (Rat).
	2	BAB25346	78	4	23	5e-88	canopy 2 homolog [Rattus nor...
	3	AAH88299	72	2	13	2e-88	NudC domain containing 2 [Rat
	4	Q5M820_RAT	68	1	18		T-cell activation protein.- Rattus norvegicus (Rat).
	5	Q3U9K9_MOUSE	64	2	14	3e-98	trafficking protein particle complex 3 [Rattus norvegicus]
	6	ISRTSS	62	2	9		protein disulfide-isomerase (EC 5.3.4.1) precursor [validated] - rat
	7	R3RT18	49	1	7		ribosomal protein S18, cytosolic [validated] - rat
		IPI:IPI00132703.1	68	1	18	4e-40	Mof4 family associated protein 1 [Rattus norvegicus]
		IPI:IPI00122815.3	63	2	9	0	Prolyl 4-hydroxylase, beta polypeptide [Rattus norvegicus]
D1	1	A26186	699	27	54	0	pyruvate kinase (EC 2.7.1.40) isozyme M2 - rat
	2	Q5VLK2_CRIGR	640	20	48	0	tubulin, alpha 1C [Rattus nor
	3	VIME_RAT	333	20	52		Vimentin.- Rattus norvegicus (Rat).
	4	Q5SX74_MOUSE	152	5	12	0	procollagen-proline, 2-oxoglutarate 4-dioxygenase (proline 4-hydroxylase),
							alpha polypeptide II [Rattus norvegicus]
	5	Q5HZA7_RAT	126	5	17		Bin1 protein.- Rattus norvegicus (Rat).
	6	AAH89880	71	4	13	0	non-POU domain containing, octamer-binding
							[Rattus norvegicus]
	7	ISRTSS	47	1	5		protein disulfide-isomerase (EC 5.3.4.1) precursor [validated] - rat
D3	1	Q6P725_RAT	967	41	56		Desmin.- Rattus norvegicus (Rat).
	2	Q3TFD9_MOUSE	269	10	40	0	vimentin, isoform CRA_b [Rattus n
	3	ATBOSM	145	5	20	0	actin, gamma 2, smooth muscle, enteric [Rattus norvegicus]
	4	Q68FR9_RAT	94	4	10		Eukaryotic translation elongation factor 1 delta.- Rattus norvegicus (Rat).
	5	ANXA2_BOVIN	58	1	4	0	annexin A2 [Rattus norvegicus]
D4	1	KHRTB	203	7	15		cathepsin B (EC 3.4.22.1) precursor - rat
	2	ATBOSM	159	7	21	0	actin, gamma 2, smooth muscle, enteric [Rattus norvegicus]
	3	JX0222	114	5	41		ubiquitin thiolesterase (EC 3.1.2.15) PGP9.5 - rat
	4	ATRTC	107	1	16		actin beta - rat
	5	A31868	85	2	9		NADH2 dehydrogenase (ubiquinone) (EC 1.6.5.3) 24K chain precursor - rat
	6	S03361	52	1	7	2e-19	heat shock protein 5 [Rattus nor
	7	1AMHA	51	1	4		anionic trypsin (EC 3.4.21.4) mutant D189S, chain A - black rat
		IPI:IPI00313962.3	130	7	41		ubiquitin carboxyl-terminal esterase L1 (ubiquitin thiolesterase)
		IPI:IPI00169925.2	56	3	13	1e-133	NADH dehydrogenase (ubiquinone) flavoprotein 2 [Rattus norvegicus]
		IPI:IPI00130391.1	51	5	4	1e-130	protease, serine, 2 [Rattus norve
		IPI:IPI00128522.1	50	1	8		heat shock 27kDa protein 1 [Rattu
D5	1	MLRS_RAT	538	18	94		Myosin regulatory light chain 2, skeletal muscle isoform (G2) (DTNB) (MLC-2).- Rattus norvegicus (Rat).
	2	Q6P791_RAT	128	3	32		Hypothetical protein MGC72560.- Rattus norvegicus (Rat).
	3	H2B1B_MOUSE	125	6	38	8e-41	histone cluster 3, H2ba [Rattus norvegicus]
	4	VIME_RAT	120	8	22		Vimentin.- Rattus norvegicus (Rat
	5	AAT39544	105	5	28	1e-76	neuron derived neurotrophic factor [Rattus norvegicus]
	6	Q29574_PIG	99	1	34	6e-28	histone cluster 1, H2bn [Rattus norvegicus]
	7	R3RT14	86	3	31		ribosomal protein S14, cytosolic [similarity] - rat
	8	ATBOSM	82	3	10	0	actin, gamma 2, smooth muscle, enteric [Rattus norvegicus]
	9	PDIA6_RAT	75	1	3		Protein disulfide-isomerase A6 precursor (EC 5.3.4.1) (Protein disulfide isomerase P5) (Calcium-binding protein 1) (CaBP1) (Thioredoxin domain-containing protein 7).- Rattus norvegicus
	10	Q6P725_RAT	60	2	10		Desmin.- Rattus norvegicus (Rat).
	11	UBRTA	59	1	3		tubulin alpha chain - rat
	12	H2A1E_RAT	58	1	6		Histone H2A type 1-E.- Rattus norvegicus (Rat).
	13	Q5RBR9_PONPY	55	2	16	4e-50	ribosomal protein L31 [Rattus norvegicus]
	14	HHRTGB	53	1	2		dnaK-type molecular chaperone precursor - rat
		IPI:IPI00110827.1	87	3	10	0	actin, alpha 1, skeletal muscle [Rattus norvegicus]
		IPI:IPI00659000.1	78	10	36	9e-66	similar to H3 histone, family 3B isoform 1 [Rattus
							norvegicus]
		IPI:IPI00123007.1	55	2	16	6e-51	ribosomal protein L31 [Rattus norvegicus]
		IPI:IPI00319992.1	53	2	2	0	heat shock protein 5 [Rattus nor
E1	1	Q3TFB6_MOUSE	395	18	32	0	tubulin, beta 2c [Rattus norvegi
	2	1MABB	352	31	35		f1-atpase beta chain beta chain (EC 3.6.1.34), chain B - rat (fragments)
	3	TMRBB	287	18	36	1e-82	tropomyosin 1, alpha [Rattus norvegicus]
	4	Q4QQV0_RAT	180	2	13		Tubulin, beta 6.- Rattus norvegicus (Rat).
	5	UBPGA	159	5	18	0	Tubulin, alpha 1A [Rattus norvegicus]
	6	HNRH1_HUMAN	96	3	12	0	heterogeneous nuclear ribonucleoprotein H1
							[Rattus norvegicus]
	7	S22119	91	5	19		vimentin - rat
	8	I67849	80	1	21		tropomyosin - rat
	9	Q5XIG3_RAT	75	2	5		Reticulocalbin 3, EF-hand calcium binding domain.- Rattus norvegicus (Rat).
	10	KPYM_RAT	52	1	5		Pyruvate kinase isozymes M1/M2 (EC 2.7.1.40) (Pyruvate kinase muscle isozyme).- Rattus norvegicus (Rat).
		IPI:IPI00468481.2	390	11	31		ATP synthase, H+ transporting, mitochondrial F1 complex, beta
							polypeptide, isoform CRA_a [Rattus norvegicus]
E2	1	Q5XIG8_RAT	304	13	45		Serine/threonine kinase receptor associated protein (Predicted).- Rattus norvegicus (Rat).
	2	Q6AXQ0_RAT	225	15	51		Ubiquitin-like 1 (Sentrin) activating enzyme E1A (Predicted).- Rattus norvegicus (Rat).
	3	ATBOSM	196	7	31	0	actin, gamma 2, smooth muscle, enteric [Rattus norvegicus]
	4	DESM_RAT	166	7	19		Desmin.- Rattus norvegicus (Rat).
	5	Q6P9T8_RAT	120	7	21		Tubulin, beta, 2.- Rattus norvegicus (Rat).
	6	A44781	118	9	20		Troponin T, cardiac muscle (TnTc) (Cardiac muscle troponin T) (cTnT).- Rattus norvegicus (Rat).
	7	Q4V8K6_RAT	94	1	6		Eukaryotic translation elongation factor 1 delta.- Rattus norvegicus (Rat).
	8	Q4V8K6_RAT	78	3	16		Heterogeneous nuclear ribonucleoprotein C.- Rattus norvegicus (Rat).
	9	RSSA_RAT	57	1	4		40S ribosomal protein SA (p40) (34/67 kDa laminin receptor).- Rattus norvegicus (Rat
		Q3TU85_MOUSE	50	1	3		heat shock 70kD protein 1B [Ratt
		GORS2_RAT	49	1	2		Golgi reassembly-stacking protein 2 (GRS2) (Golgi reassembly-stacking protein of 55 kDa) (GRASP55).- Rattus norvegicus (Rat).
		A46646	48	2	8		Heymann nephritis antigen gp330 - rat (fragment)
E3	1	VIME_RAT	216	13	31		Vimentin.- Rattus norvegicus (Rat).
	2	TPM4_RAT	117	5	23		Tropomyosin alpha-4 chain (Tropomyosin-4) (TM-4).- Rattus norvegicus (Rat).
	3	I53784	102	3	20		tropomyosin - rat
	4	Q2YDW1_MOUSE	94	3	16	3e-70	eukaryotic translation initiation factor 3, subunit J [Rattus
							norvegicus]
	5	A24824	91	4	20		troponin T, fast skeletal muscle - rat
	6	Q6P725_RAT	85	3	16		Desmin.- Rattus norvegicus (Rat).
	7	Q4FZU2_RAT	72	1	3		Hypothetical protein.- Rattus norvegicus (Rat).
		ATRTC	71	1	4		actin beta - rat
		S55277	60	2	8		annexin II - rat
E4	IPI 1	BAB28976	330	16	63	7e-125	ubiquitin carboxyl-terminal esterase L1 (ubiquitin thiolesterase)
							[Rattus norvegicus]
	IPI 4	KHRTB	247	7	13		cathepsin B (EC 3.4.22.1) precursor - rat
		AAR22407	210	1	57	3e-113	ubiquitin carboxyl-terminal esterase L1 (ubiquitin thiolesterase)
							[Rattus norvegicus]
		A31868	180	5	27		NADH2 dehydrogenase (ubiquinone) (EC 1.6.5.3) 24K chain precursor - rat
	IPI 2	JN0924	131	7	32		heat shock 27 protein - rat
	IPI 3	IPI:IPI00169925.2	100	6	26	1e-133	NADH dehydrogenase (ubiquinone) flavoprotein 2 [Rattus norvegicus
E5	IPI1+2	MCON	200	4	45	4e-77	PREDICTED: similar to calmodulin 1 [Rattus norvegicus]
	IPI 3	R3RT20	78	3	18		ribosomal protein S20, cytosolic [validated] - rat
	IPI 4	Q5RBR9_PONPY	54	1	7	4e-50	ribosomal protein L31 [Rattus norvegicus]
	IPI 5	IPI:IPI00128108.1	48	1	4	1e-128	protease, serine, 2 [Rattus norve
	IPI 6	IPI:IPI00128108.1	48	1	4	1e-130	protease, serine, 2 [Rattus norve
F1	IPI 1	Q5XIV3_RAT	233	7	20		Enolase 3, beta.- Rattus norvegicus (Rat).
		ATBOSM	103	2	9	0	actin, gamma 2, smooth muscle, enteric [Rattus norvegicus]
		Q5U2U5_RAT	90	1	3		Adipose differentiation related protein.- Rattus norvegicus (Rat).
	IPI 4	HNRPD_MOUSE	60	2	4	4e-115	heterogeneous nuclear ribonucleoprotein D isoform a [Rattus norvegicus
		UBIQ_SHEEP	55	1	21	3e-35	PREDICTED: similar to ubiquitin C isoform 1 [Rattus norvegicus]
		PC1118	50	2	7	0	phosphoglycerate kinase 1 [Rattus norvegicus
	IPI 2	IPI:IPI00110827.1	104	3	11	0	actin, alpha 1, skeletal muscle [Rattus norvegicus]
	IPI 3	IPI:IPI00127596.1	66	3	7	0	creatine kinase, muscle [Rattus n
	IPI 5	IPI:IPI00138892.2	55	1	12	5e-69	ubiquitin A-52 residue ribosomal protein fusion product 1 [Rattus
							norvegicus]
	IPI 6	IPI:IPI00555060.2	50	1	3	0	phosphoglycerate kinase 2 [Rattus norvegicus
F2	IPI 1	Q9CXK3_MOUSE	2220	37	69	0	actin, alpha 1, skeletal muscle [Rattus norvegicus]
	IPI2	ATRB	2076	4	69		actin, alpha 1, skeletal muscle [Rattus norvegicus]
	IPI3	Q3TVP6_MOUSE	1854	13	81	0	actin, beta [Rattus norvegicus]
	IPI 4	AAP92150	99	3	9		PREDICTED: similar to Potassium channel tetramerisation domain
							containing protein 12 (Pfetin) (Predominantly fetal expressed
							T1 domain) [Rattus norvegicus]
		Q8CJ14_RAT	52	2	1		Nestin.- Rattus norvegicus (Rat).
		Q2M238_HUMAN	47	1	5	1e-69	RRN3 RNA polymerase I transcription factor homolog [Rattus norvegicus]
F4	IPI 1	JX0222	88	5	32		ubiquitin thiolesterase (EC 3.1.2.15) PGP9.5 - rat
	IPI 2	Q3T178_BOVIN	82	3	19	5e-123	vacuolar protein sorting 28 homolog [Rattus norvegicus]
		A31868	67	1	5		NADH2 dehydrogenase (ubiquinone) (EC 1.6.5.3) 24K chain precursor - rat
		ATBOSM	60	3	10	0	actin, gamma 2, smooth muscle, enteric [Rattus norvegicus]
	IPI 3	IPI:IPI00110827.1	73	3	10	0	actin, alpha 1, skeletal muscle [Rattus norvegicus]
	IPI 4 + 5	IPI:IPI00128108.1	59	1	4	1e-128	protease, serine, 2 [Rattus norve
G1	IPI 1	Q5XIV3_RAT	481	11	29		Enolase 3, beta.- Rattus norvegicus (Rat
		A37210	405	1	24		enolase 3, beta [Rattus norvegi
	IPI 2	Q4VAA9_MOUSE	141	5	15	0	methionyl aminopeptidase 1 [Rattus norvegicus]
	IPI 3	DERTP1	138	5	20		pyruvate dehydrogenase (lipoamide) (EC 1.2.4.1) alpha chain 1 precursor - rat
		PUR6_RAT	108	4	13		Multifunctional protein ADE2 [Includes: Phosphoribosylaminoimidazole- succinocarboxamide synthase (EC 6.3.2.6) (SAICAR synthetase); Phosphoribosylaminoimidazole carboxylase (EC 4.1.1.21) (AIR carboxylase) (AIRC)].- Rattus
	IPI 5	ATBOSM	83	2	9	0	actin, alpha 1, skeletal muscle [Rattus norvegicus]
		HNRPD_MOUSE	71	1	3	4e-115	heterogeneous nuclear ribonucleoprotein D isoform a [Rattus norvegicus]
	IPI 8	Q4VBH2_RAT	56	5	15		TRNA nucleotidyl transferase, CCA-adding, 1.- Rattus norvegicus (Rat).
	IPI 7	Q3TJ51_MOUSE	55	2	9		isocitrate dehydrogenase (NADP) (EC 1.1.1.42), cytosolic - rat
	IPI 4	IPI:IPI00322096.7	115	4	13	0	phosphoribosylaminoimidazole carboxylase, phosphoribosylaminoimidazole
							succinocarboxamide synthetase [Rattus norvegicus]
	IPI 6	IPI:IPI00230086.2	71	2	4	2e-101	heterogeneous nuclear ribonucleoprotein D isoform b [Rattus norvegicus]
	IPI 9	IPI:IPI00555060.2	43	1	3	0	phosphoglycerate kinase 2 [Rattus norvegicus]
G2	IPI 1	VIME_RAT	725	32	55		Vimentin.- Rattus norvegicus (Rat).
	IPI 2	Q9CXK3_MOUSE	261	12	48	0	actin, alpha 1, skeletal muscle [Rattus norvegicus]
		AAA42339	197	1	85	1e-34	vimentin, isoform CRA_a [Rattus n...
	IPI 3 + 4	ACTB_CAMDR	182	3	47	0	actin, beta [Rattus norvegicus]
	IPI 5	DESM_RAT	114	1	10		Desmin.- Rattus norvegicus (Rat).
	IPI 6	I53784	66	3	10		tropomyosin - rat	tropomyosin 5; TM-5 [Rattus sp.]
		NFM_BOVIN	53	2	3	0	neurofilament 3, medium [Rattus n
	IPI 7	JH0819	49	5	15		calreticulin precursor - rat
G3	IPI 1	VIME_RAT	563	28	57		Vimentin.- Rattus norvegicus (Rat).
		S34124	228	10	40		tropomyosin isoform 6 - rat
		AAA42339	152	1	90	1e-34	vimentin, isoform CRA_a [Rattus
	IPI 4	AAH02719	127	5	27	3e-54	eukaryotic translation initiation factor 3, subunit J [Rattus
							norvegicus]
		Q91XN7_RAT	90	2	26		Tropomyosin alpha isoform.- Rattus norvegicus (Rat).
	IPI 2	IPI:IPI00230044.5	267	18	60	4e-97	tropomyosin 5; TM-5 [Rattus sp.]
	IPI 3	IPI:IPI00830223.1	109	4	46	3e-105	tropomyosin 1, alpha, isoform CRA_q [Rattus norvegicus]
							Length=245
	IPI 5	IPI:IPI00130102.4	68	1	16	0	Desmin [Rattus norvegicus] >gi|149...
G4	IPI 1	CAE98941	142	4	45	1e-55	tubulin, beta 2c [Rattus norvegi
	IPI 2	ATRTC	89	2	10		actin beta - rat
		ATBOSM	83	1	10	0	actin, gamma 2, smooth muscle, enteric [Rattus norvegicus]
	IPI 4	VIME_RAT	75	6	20		Vimentin.- Rattus norvegicus (Rat).
	IPI 5	Q5BJU0_RAT	69	2	11		Related RAS viral (R-ras) oncogene homolog 2 (Predicted).- Rattus norvegicus (Rat).
	IPI 7	AAP13731	65	1	6	6e-114	COP9 constitutive photomorphogenic homolog subunit 8 [Rattus
		MORTA1	64	3	19		myosin alkali light chain 1, fast skeletal muscle, form 1 - rat
	IPI 8	UBRTA	60	1	2		tubulin alpha chain - rat
	IPI 9	S49985	57	3	4		dihydropyrimidinase-related protein 2 [similarity] - rat
	IPI 12	MORT4E	52	1	11		myosin alkali light chain 4, embryonic and atrial - rat	similar to Myosin light polypeptide 4 (Myosin light
								chain 1, atrial isoform) [Rattus norvegicus]
	IPI 10	PRDX2_RAT	52	1	5		Peroxiredoxin-2 (EC 1.11.1.15) (Thioredoxin peroxidase 1) (Thioredoxin-dependent peroxide reductase 1) (Thiol-specific antioxidant protein) (TSA).- Rattus norvegicus
	IPI 11	H2A1E_RAT	51	1	6		Histone H2A type 1-E.- Rattus norvegicus (Rat).	H2A histone family, member J [Rattus norvegicus]
	IPI 3	IPI:IPI00110827.1	87	2	10	0	actin, alpha 1, skeletal muscle [Rattus norvegicus]
	IPI 6	IPI:IPI00312700.4	67	3	19	6e-85	myosin, light polypeptide 1 [Rattus norvegicus]
	IPI 13 + 14	IPI:IPI00128108.1	51	1	4	1e-128	protease, serine, 2 [Rattus norve
H1	IPI 1	Q5XIV3_RAT	1395	32	68		Enolase 3, beta.- Rattus norvegicus (Rat).
		ATBOSM	125	4	14	0	actin, gamma 2, smooth muscle, enteric [Rattus norvegicus]
	IPI 2	IPI:IPI00110827.1	135	4	14	0	actin, alpha 1, skeletal muscle [Rattus norvegicus]
H2	IPI 1	VIME_RAT	758	34	59		vimentin [Rattus norvegicus]
	IPI 2 + 4	A28939	171	6	27		nucleophosmin - rat
	IPI 3	AAM95238	158	4	22	0	Desmin [Rattus norvegicus]
	IPI 5	Q6ZP76_HUMAN	109	8	39	2e-71	tropomyosin 1, alpha [Rattus norvegicus]
		I53784	87	1	14		tropomyosin - rat
		ACTB_CAMDR	76	1	4	0	actin, beta [Rattus norvegicus]
		BAA07367	68	2	2	5e-175	collagen alpha 1 (XI) [Rattus norv
		NFM_RAT	58	1	2		Neurofilament triplet M protein (160 kDa neurofilament protein) (Neurofilament medium polypeptide) (NF-M).- Rattus norvegicus (Rat).
	IPI 6+7	IPI:IPI00169707.2	80	1	35	1e-83	tropomyosin 5; TM-5 [Rattus sp.
	IPI 8	IPI:IPI00110827.1	76	1	4	0	actin, alpha 1, skeletal muscle [Rattus norvegicus]
	IPI 9	IPI:IPI00135965.2	60	1	6	1e-176	internexin, alpha [Rattus norvegi
H3	IPI 1	Q3TFD9_MOUSE	260	10	31	0	vimentin, isoform CRA_b [Rattus n
	IPI 2	TNNT3_RAT	86	2	11		Troponin T, fast skeletal muscle (TnTf) (Fast skeletal muscle troponin T) (fTnT).- Rattus norvegicus (Rat).					troponin T class IIa beta-4
		Q8VEE3_MOUSE	83	1	12	2e-15	histone cluster 1, H2bl [Rattus
	IPI 3	HSHUB1	82	1	19	8e-49	histone H2B [Rattus norvegicus]	histone cluster 3, H2ba
		KHRTL	72	1	4		cathepsin L (EC 3.4.22.15) precursor - rat
	IPI 4	TPHUIW	71	4	22	2e-49	troponin 1, type 2 [Rattus norveg
		TNNI1_MOUSE	70	1	25	8e-50	troponin 1, type 2 [Rattus norveg
	IPI 6	DESM_RAT	69	1	10		Desmin.- Rattus norvegicus (Rat).
		Q4L2A2_RAT	56	1	11	5e-22	CD99 antigen [Rattus norvegi
	IPI 5	IPI:IPI00128154.1	72	1	4	1e-141	Cyclic Protein-2; CP-2 [Rattus sp.]
H4		MLE1_RAT	2896	27	97		Myosin light chain 1, skeletal muscle isoform (MLC1F) (A1 catalytic) (Alkali myosin light chain 1).- Rattus norvegicus (Rat).
	IPI 1	Q29436_BOVIN	2027	2	67	6e-83	myosin, light polypeptide 1 [Rattus norvegicus]
	IPI 4	CBX3_HUMAN	123	3	29	2e-66	chromobox homolog 3 [Rattus norvegicus]
		PRDX2_RAT	123	5	23		Peroxiredoxin-2 (EC 1.11.1.15) (Thioredoxin peroxidase 1) (Thioredoxin-dependent peroxide reductase 1) (Thiol-specific antioxidant protein) (TSA).- Rattus
	IPI 5	AAP13731	90	1	6	6e-114	COP9 constitutive photomorphogenic homolog subunit 8 [Rattus
	IPI 2 + 3	IPI:IPI00133392.3	505	3	33	2e-85	myosin, light polypeptide 3 [Rattus norvegicus]
		IPI:IPI00117910.3	176	6	23	1e-110	Peroxiredoxin 2 [Rattus norvegicus
	MLE1_RAT	2896	27	97	Myosin light chain 1, skeletal muscle isoform (MLC1F) (A1 catalytic) .	chaperonin 60 [Rattus norvegicus]
	Q13707_HUMAN	231	5	15	actin, alpha 1, skeletal muscle, isoform CRA_a [Rattus norvegicus].	vacuolar H+ATPase B2 [Rattus nor
	ATCHSM	229	5	13	unnamed protein product [Mus musculus].	tubulin alpha chain - rat
	AAH88177	56	1	2	BC088177 NID: - Rattus norvegicus	protein disulfide isomerase family A, member 3 [Rattus norvegicus].
	PRDX2_RAT	123	5	23	Peroxiredoxin-2 (EC 1.11.1.15) (Thioredoxin peroxidase 1) (Thioredoxin-dependent	protein disulfide isomerase associated 3, isoform CRA_b [Rattus norvegicus].
					peroxide reductase 1) (Thiol-specific antioxidant protein) (TSA).- Rattus	sorting nexin 4 [Rattus norv...
	AAP13731	90	1	6	COP9 constitutive photomorphogenic homolog subunit 8 [Rattus	dermatopontin [Mus musculus]
	IPI:IPI00133392.3	505	3	33	myosin, light polypeptide 3 [Rattus norvegicus]	Myosin light chain 1, skeletal muscle isoform (MLC1F) (A1 catalytic)
	IPI:IPI00117910.3	176	6	23	Peroxiredoxin 2 [Rattus norvegicus	(Alkali myosin light chain 1).- Rattus norvegicus (Rat).
	IPI:IPI00128154.1	72	1	4	Cyclic Protein-2; CP-2 [Rattus sp.]	myosin alkali light chain 3, ventricular and slow skeletal muscle - rat
	IPI:IPI00110827.1	76	1	4	actin, alpha 1, skeletal muscle [Rattus norvegicus]	actin, gamma 2, smooth muscle, enteric [Rattus norvegicus]
	IPI:IPI00135965.2	60	1	6	internexin, alpha [Rattus norvegi	proteasome endopeptidase complex (EC 3.4.25.1) delta chain - rat
	H2A1E_RAT	51	1	6	Histone H2A type 1-E.- Rattus norvegicus (Rat).	Peroxiredoxin-2 (EC 1.11.1.15) (Thioredoxin peroxidase 1) (Thioredoxin-dependent
	IPI:IPI00110827.1	87	2	10	actin, alpha 1, skeletal muscle [Rattus norvegicus]	peroxide reductase 1) (Thiol-specific antioxidant protein) (TSA).- Rattus norvegicus
	IPI:IPI00312700.4	67	3	19	myosin, light polypeptide 1 [Rattus norvegicus]	mitochondrial ribosomal protein S26 (predicted), isoform CRA_a [Rattus norvegicus].
	IPI:IPI00128108.1	51	1	4	protease, serine, 2 [Rattus norve
	IPI:IPI00123007.1	55	2	16	ribosomal protein L31 [Rattus norvegicus]
	IPI:IPI00319992.1	53	2	2	heat shock protein 5 [Rattus nor
