# Supplementary material for: A DIGE study on the effects of salbutamol on the rat muscle proteome - an exemplar of best practice for data sharing in proteomics
Source: BMC Res Notes. 2011 Mar 28;4:86. doi: 10.1186/1756-0500-4-86 (PMC3080311; doi:10.1186/1756-0500-4-86)
Supplement: Additional file 5 — Clusters of functional annotations for proteins at 24 h post-treatment. The output of clustering functional annotations produced by DAVID, on the protein set at 24 h post-treatment [file 1756-0500-4-86-S5.XLS]

## Sheet: 24h_DAVID_functional_clusters
Annotation Cluster 1	Enrichment Score: 2.923322885897125
Category	Term	Count	%	PValue	Genes	List Total	Pop Hits	Pop Total	Fold Enrichment	Bonferroni	Benjamini	FDR
SP_PIR_KEYWORDS	muscle protein	6	20.6897	4.34903e-08	IPI00421517, IPI00190606, IPI00187731, IPI00421625, IPI00858359, IPI00231788	23	42	8979	55.7702	4.34902e-06	4.34902e-06	4.82714e-05
KEGG_PATHWAY	rno05410:Hypertrophic cardiomyopathy (HCM)	4	13.7931	0.00159167	IPI00421517, IPI00187731, IPI00765011, IPI00231788	17	84	5590	15.6583	0.0496967	0.0496967	1.37014
GOTERM_CC_FAT	GO:0043292~contractile fiber	4	13.7931	0.0018178	IPI00421517, IPI00190606, IPI00765011, IPI00231788	26	106	10776	15.6401	0.18732	0.0339788	2.04793
KEGG_PATHWAY	rno05414:Dilated cardiomyopathy	4	13.7931	0.00194195	IPI00421517, IPI00187731, IPI00765011, IPI00231788	17	90	5590	14.6144	0.0603077	0.0205208	1.66943
GOTERM_CC_FAT	GO:0030016~myofibril	3	10.3448	0.0214379	IPI00421517, IPI00765011, IPI00231788	26	98	10776	12.6876	0.915457	0.265681	21.8435
SP_PIR_KEYWORDS	cytoplasm	5	17.2414	0.55062	IPI00421517, IPI00187731, IPI00765011, IPI00231631, IPI00195372	23	1566	8979	1.24646	1	0.999305	99.9861
Annotation Cluster 2	Enrichment Score: 2.8073658394439267
Category	Term	Count	%	PValue	Genes	List Total	Pop Hits	Pop Total	Fold Enrichment	Bonferroni	Benjamini	FDR
SP_PIR_KEYWORDS	muscle protein	6	20.6897	4.34903e-08	IPI00421517, IPI00190606, IPI00187731, IPI00421625, IPI00858359, IPI00231788	23	42	8979	55.7702	4.34902e-06	4.34902e-06	4.82714e-05
GOTERM_CC_FAT	GO:0015629~actin cytoskeleton	7	24.1379	6.81121e-06	IPI00373011, IPI00190606, IPI00421625, IPI00858359, IPI00765011, IPI00231788, IPI00205566	26	211	10776	13.7499	0.00077618	0.00077618	0.00774587
GOTERM_CC_FAT	GO:0005856~cytoskeleton	11	37.931	2.35418e-05	IPI00373011, IPI00421517, IPI00190606, IPI00187731, IPI00390975, IPI00421625, IPI00858359, IPI00765011, IPI00231788, IPI00230941, IPI00205566	26	940	10776	4.85008	0.0026802	0.001341	0.0267699
SP_PIR_KEYWORDS	myosin	4	13.7931	4.47677e-05	IPI00190606, IPI00421625, IPI00858359, IPI00231788	23	29	8979	53.8471	0.00446687	0.00223593	0.049678
GOTERM_CC_FAT	GO:0044430~cytoskeletal part	9	31.0345	0.000116229	IPI00373011, IPI00421517, IPI00190606, IPI00390975, IPI00421625, IPI00858359, IPI00231788, IPI00230941, IPI00205566	26	695	10776	5.36713	0.0131634	0.00440721	0.132103
GOTERM_CC_FAT	GO:0043228~non-membrane-bounded organelle	13	44.8276	0.000313959	IPI00190606, IPI00390975, IPI00551812, IPI00765011, IPI00858359, IPI00231788, IPI00373011, IPI00195109, IPI00421517, IPI00187731, IPI00421625, IPI00230941, IPI00205566	26	1823	10776	2.95557	0.0351639	0.00890932	0.356474
GOTERM_CC_FAT	GO:0043232~intracellular non-membrane-bounded organelle	13	44.8276	0.000313959	IPI00190606, IPI00390975, IPI00551812, IPI00765011, IPI00858359, IPI00231788, IPI00373011, IPI00195109, IPI00421517, IPI00187731, IPI00421625, IPI00230941, IPI00205566	26	1823	10776	2.95557	0.0351639	0.00890932	0.356474
GOTERM_CC_FAT	GO:0016459~myosin complex	4	13.7931	0.000458367	IPI00190606, IPI00421625, IPI00858359, IPI00231788	26	66	10776	25.1189	0.0509235	0.0103987	0.520047
SP_PIR_KEYWORDS	motor protein	4	13.7931	0.00076904	IPI00190606, IPI00421625, IPI00858359, IPI00231788	23	75	8979	20.8209	0.0740487	0.0253185	0.850277
UP_SEQ_FEATURE	domain:EF-hand 1	4	13.7931	0.00123856	IPI00190606, IPI00421625, IPI00858359, IPI00231788	20	84	7317	17.4214	0.0830962	0.0830962	1.2744
UP_SEQ_FEATURE	domain:EF-hand 2	4	13.7931	0.0014641	IPI00190606, IPI00421625, IPI00858359, IPI00231788	20	89	7317	16.4427	0.0974781	0.0499885	1.50489
GOTERM_MF_FAT	GO:0003774~motor activity	4	13.7931	0.00254564	IPI00190606, IPI00421625, IPI00858359, IPI00231788	25	138	11963	13.8701	0.257862	0.257862	2.87053
UP_SEQ_FEATURE	domain:EF-hand 3	3	10.3448	0.00566347	IPI00190606, IPI00421625, IPI00231788	20	44	7317	24.9443	0.328049	0.0552129	5.70845
SMART	SM00054:EFh	3	10.3448	0.0114244	IPI00421625, IPI00858359, IPI00231788	10	95	5083	16.0516	0.0878231	0.0878231	6.0966
INTERPRO	IPR002048:Calcium-binding EF-hand	3	10.3448	0.015948	IPI00421625, IPI00858359, IPI00231788	22	95	10240	14.6986	0.618861	0.214274	14.8804
INTERPRO	IPR018249:EF-HAND 2	3	10.3448	0.0291003	IPI00421625, IPI00858359, IPI00231788	22	131	10240	10.6593	0.829995	0.298395	25.6183
INTERPRO	IPR011992:EF-Hand type	3	10.3448	0.0324582	IPI00421625, IPI00858359, IPI00231788	22	139	10240	10.0458	0.861903	0.281053	28.1566
GOTERM_MF_FAT	GO:0005509~calcium ion binding	5	17.2414	0.0428022	IPI00190606, IPI00551812, IPI00421625, IPI00858359, IPI00231788	25	672	11963	3.56042	0.994013	0.573879	39.3386
GOTERM_MF_FAT	GO:0046872~metal ion binding	8	27.5862	0.342195	IPI00190606, IPI00551812, IPI00421625, IPI00858359, IPI00231631, IPI00421539, IPI00231788, IPI00231742	25	2854	11963	1.34133	1	0.999089	99.1655
GOTERM_MF_FAT	GO:0043169~cation binding	8	27.5862	0.356426	IPI00190606, IPI00551812, IPI00421625, IPI00858359, IPI00231631, IPI00421539, IPI00231788, IPI00231742	25	2893	11963	1.32325	1	0.996751	99.35
GOTERM_MF_FAT	GO:0043167~ion binding	8	27.5862	0.374831	IPI00190606, IPI00551812, IPI00421625, IPI00858359, IPI00231631, IPI00421539, IPI00231788, IPI00231742	25	2943	11963	1.30077	1	0.995896	99.5334
Annotation Cluster 3	Enrichment Score: 2.3060004375285574
Category	Term	Count	%	PValue	Genes	List Total	Pop Hits	Pop Total	Fold Enrichment	Bonferroni	Benjamini	FDR
GOTERM_CC_FAT	GO:0015629~actin cytoskeleton	7	24.1379	6.81121e-06	IPI00373011, IPI00190606, IPI00421625, IPI00858359, IPI00765011, IPI00231788, IPI00205566	26	211	10776	13.7499	0.00077618	0.00077618	0.00774587
GOTERM_BP_FAT	GO:0030036~actin cytoskeleton organization	3	10.3448	0.0303048	IPI00373011, IPI00765011, IPI00205566	20	175	12092	10.3646	0.999988	0.530941	34.57
GOTERM_BP_FAT	GO:0030029~actin filament-based process	3	10.3448	0.032902	IPI00373011, IPI00765011, IPI00205566	20	183	12092	9.91148	0.999996	0.516247	36.9447
GOTERM_BP_FAT	GO:0007010~cytoskeleton organization	3	10.3448	0.0879103	IPI00373011, IPI00765011, IPI00205566	20	318	12092	5.70377	1	0.786341	71.8714
Annotation Cluster 4	Enrichment Score: 2.2964551649418756
Category	Term	Count	%	PValue	Genes	List Total	Pop Hits	Pop Total	Fold Enrichment	Bonferroni	Benjamini	FDR
GOTERM_CC_FAT	GO:0015629~actin cytoskeleton	7	24.1379	6.81121e-06	IPI00373011, IPI00190606, IPI00421625, IPI00858359, IPI00765011, IPI00231788, IPI00205566	26	211	10776	13.7499	0.00077618	0.00077618	0.00774587
KEGG_PATHWAY	rno04510:Focal adhesion	5	17.2414	0.00187884	IPI00366944, IPI00421625, IPI00858359, IPI00765011, IPI00188909	17	195	5590	8.43137	0.0584043	0.0296415	1.61556
KEGG_PATHWAY	rno04670:Leukocyte transendothelial migration	3	10.3448	0.041723	IPI00421625, IPI00858359, IPI00765011	17	115	5590	8.57801	0.74431	0.288903	30.8651
KEGG_PATHWAY	rno04530:Tight junction	3	10.3448	0.0520628	IPI00421625, IPI00858359, IPI00765011	17	130	5590	7.58824	0.819305	0.289786	37.065
KEGG_PATHWAY	rno04810:Regulation of actin cytoskeleton	3	10.3448	0.118497	IPI00421625, IPI00858359, IPI00765011	17	209	5590	4.71995	0.982333	0.48966	66.4578
Annotation Cluster 5	Enrichment Score: 2.185734987194109
Category	Term	Count	%	PValue	Genes	List Total	Pop Hits	Pop Total	Fold Enrichment	Bonferroni	Benjamini	FDR
GOTERM_BP_FAT	GO:0032964~collagen biosynthetic process	3	10.3448	1.40088e-05	IPI00366944, IPI00188909, IPI00204703	20	4	12092	453.45	0.00515596	0.00515596	0.0193084
GOTERM_BP_FAT	GO:0032963~collagen metabolic process	3	10.3448	0.000482559	IPI00366944, IPI00188909, IPI00204703	20	21	12092	86.3714	0.163147	0.0576411	0.663122
GOTERM_BP_FAT	GO:0030199~collagen fibril organization	3	10.3448	0.000530317	IPI00366944, IPI00188909, IPI00204703	20	22	12092	82.4455	0.177773	0.0477568	0.728529
GOTERM_BP_FAT	GO:0044259~multicellular organismal macromolecule metabolic process	3	10.3448	0.000530317	IPI00366944, IPI00188909, IPI00204703	20	22	12092	82.4455	0.177773	0.0477568	0.728529
GOTERM_BP_FAT	GO:0044236~multicellular organismal metabolic process	3	10.3448	0.000802042	IPI00366944, IPI00188909, IPI00204703	20	27	12092	67.1778	0.256266	0.0574954	1.0999
GOTERM_BP_FAT	GO:0030198~extracellular matrix organization	3	10.3448	0.00826216	IPI00366944, IPI00188909, IPI00204703	20	88	12092	20.6114	0.953178	0.242937	10.8064
GOTERM_BP_FAT	GO:0043062~extracellular structure organization	3	10.3448	0.0194741	IPI00366944, IPI00188909, IPI00204703	20	138	12092	13.1435	0.999295	0.427772	23.7447
SP_PIR_KEYWORDS	signal	4	13.7931	0.744208	IPI00366944, IPI00213644, IPI00188909, IPI00204703	23	1517	8979	1.02938	1	0.999988	100
UP_SEQ_FEATURE	signal peptide	4	13.7931	0.786159	IPI00366944, IPI00213644, IPI00188909, IPI00204703	20	1516	7317	0.965303	1	0.999999	100
SP_PIR_KEYWORDS	glycoprotein	3	10.3448	0.967549	IPI00366944, IPI00188909, IPI00204703	23	1949	8979	0.60091	1	1	100
Annotation Cluster 6	Enrichment Score: 2.1402030530514664
Category	Term	Count	%	PValue	Genes	List Total	Pop Hits	Pop Total	Fold Enrichment	Bonferroni	Benjamini	FDR
UP_SEQ_FEATURE	region of interest:Linker 12	3	10.3448	0.003612	IPI00421517, IPI00390975, IPI00230941	20	35	7317	31.3586	0.223763	0.0809664	3.67562
UP_SEQ_FEATURE	region of interest:Coil 1A	3	10.3448	0.00424788	IPI00421517, IPI00390975, IPI00230941	20	38	7317	28.8829	0.257688	0.071789	4.30992
UP_SEQ_FEATURE	region of interest:Head	3	10.3448	0.00447058	IPI00421517, IPI00390975, IPI00230941	20	39	7317	28.1423	0.26922	0.0608015	4.53117
UP_SEQ_FEATURE	region of interest:Linker 1	3	10.3448	0.00447058	IPI00421517, IPI00390975, IPI00230941	20	39	7317	28.1423	0.26922	0.0608015	4.53117
UP_SEQ_FEATURE	region of interest:Coil 1B	3	10.3448	0.00447058	IPI00421517, IPI00390975, IPI00230941	20	39	7317	28.1423	0.26922	0.0608015	4.53117
UP_SEQ_FEATURE	region of interest:Rod	3	10.3448	0.00447058	IPI00421517, IPI00390975, IPI00230941	20	39	7317	28.1423	0.26922	0.0608015	4.53117
UP_SEQ_FEATURE	region of interest:Tail	3	10.3448	0.00469861	IPI00421517, IPI00390975, IPI00230941	20	40	7317	27.4387	0.280845	0.053464	4.75724
GOTERM_MF_FAT	GO:0005198~structural molecule activity	6	20.6897	0.0051177	IPI00366944, IPI00421517, IPI00390975, IPI00765011, IPI00188909, IPI00230941	25	578	11963	4.96734	0.451358	0.259296	5.69429
INTERPRO	IPR018039:Intermediate filament protein, conserved site	3	10.3448	0.00681551	IPI00421517, IPI00390975, IPI00230941	22	61	10240	22.8912	0.336569	0.336569	6.62406
INTERPRO	IPR001664:Intermediate filament protein	3	10.3448	0.00703402	IPI00421517, IPI00390975, IPI00230941	22	62	10240	22.522	0.34527	0.190846	6.82974
INTERPRO	IPR016044:Filament	3	10.3448	0.0072557	IPI00421517, IPI00390975, IPI00230941	22	63	10240	22.1645	0.353983	0.135534	7.03799
SP_PIR_KEYWORDS	Intermediate filament	3	10.3448	0.0105397	IPI00421517, IPI00390975, IPI00230941	23	64	8979	18.2996	0.653395	0.161881	11.0953
GOTERM_CC_FAT	GO:0005882~intermediate filament	3	10.3448	0.0239544	IPI00421517, IPI00390975, IPI00230941	26	104	10776	11.9556	0.936963	0.264434	24.099
SP_PIR_KEYWORDS	coiled coil	6	20.6897	0.0241306	IPI00366944, IPI00421517, IPI00187731, IPI00390975, IPI00188909, IPI00230941	23	697	8979	3.36061	0.91307	0.294572	23.7474
GOTERM_CC_FAT	GO:0045111~intermediate filament cytoskeleton	3	10.3448	0.0252563	IPI00421517, IPI00390975, IPI00230941	26	107	10776	11.6204	0.945861	0.252948	25.2425
Annotation Cluster 7	Enrichment Score: 2.0329431666163895
Category	Term	Count	%	PValue	Genes	List Total	Pop Hits	Pop Total	Fold Enrichment	Bonferroni	Benjamini	FDR
GOTERM_BP_FAT	GO:0006007~glucose catabolic process	3	10.3448	0.00354594	IPI00188850, IPI00231631, IPI00231767	20	57	12092	31.8211	0.730389	0.196246	4.77854
GOTERM_BP_FAT	GO:0019318~hexose metabolic process	4	13.7931	0.00370455	IPI00188850, IPI00231631, IPI00188671, IPI00231767	20	203	12092	11.9133	0.74577	0.177696	4.98726
GOTERM_BP_FAT	GO:0046365~monosaccharide catabolic process	3	10.3448	0.00379434	IPI00188850, IPI00231631, IPI00231767	20	59	12092	30.7424	0.754086	0.160834	5.10522
GOTERM_BP_FAT	GO:0019320~hexose catabolic process	3	10.3448	0.00379434	IPI00188850, IPI00231631, IPI00231767	20	59	12092	30.7424	0.754086	0.160834	5.10522
GOTERM_BP_FAT	GO:0005996~monosaccharide metabolic process	4	13.7931	0.00525475	IPI00188850, IPI00231631, IPI00188671, IPI00231767	20	230	12092	10.5148	0.856886	0.194275	7.00493
GOTERM_BP_FAT	GO:0046164~alcohol catabolic process	3	10.3448	0.00559978	IPI00188850, IPI00231631, IPI00231767	20	72	12092	25.1917	0.874082	0.187153	7.44856
GOTERM_BP_FAT	GO:0044275~cellular carbohydrate catabolic process	3	10.3448	0.00559978	IPI00188850, IPI00231631, IPI00231767	20	72	12092	25.1917	0.874082	0.187153	7.44856
GOTERM_BP_FAT	GO:0016052~carbohydrate catabolic process	3	10.3448	0.0101634	IPI00188850, IPI00231631, IPI00231767	20	98	12092	18.5082	0.976936	0.269571	13.1347
GOTERM_CC_FAT	GO:0005829~cytosol	8	27.5862	0.0114211	IPI00188850, IPI00373045, IPI00231631, IPI00188671, IPI00230941, IPI00231767, IPI00195372, IPI00231742	26	1118	10776	2.96574	0.730044	0.170615	12.2462
GOTERM_BP_FAT	GO:0006006~glucose metabolic process	3	10.3448	0.0306247	IPI00188850, IPI00231631, IPI00231767	20	176	12092	10.3057	0.99999	0.511943	34.8669
GOTERM_CC_FAT	GO:0000267~cell fraction	4	13.7931	0.391901	IPI00421517, IPI00188850, IPI00231631, IPI00231767	26	967	10776	1.71442	1	0.941298	99.6507
Annotation Cluster 8	Enrichment Score: 0.7700023865014621
Category	Term	Count	%	PValue	Genes	List Total	Pop Hits	Pop Total	Fold Enrichment	Bonferroni	Benjamini	FDR
GOTERM_CC_FAT	GO:0031980~mitochondrial lumen	3	10.3448	0.0616428	IPI00195109, IPI00551812, IPI00421539	26	175	10776	7.10505	0.999292	0.482829	51.4987
GOTERM_CC_FAT	GO:0005759~mitochondrial matrix	3	10.3448	0.0616428	IPI00195109, IPI00551812, IPI00421539	26	175	10776	7.10505	0.999292	0.482829	51.4987
GOTERM_CC_FAT	GO:0031974~membrane-enclosed lumen	7	24.1379	0.0627071	IPI00213644, IPI00195109, IPI00551812, IPI00421539, IPI00230941, IPI00231742, IPI00204703	26	1255	10776	2.31174	0.999378	0.459475	52.1206
GOTERM_CC_FAT	GO:0044429~mitochondrial part	4	13.7931	0.114802	IPI00195109, IPI00551812, IPI00421539, IPI00231742	26	515	10776	3.21912	0.999999	0.65677	75.0133
GOTERM_CC_FAT	GO:0070013~intracellular organelle lumen	6	20.6897	0.130281	IPI00213644, IPI00195109, IPI00551812, IPI00421539, IPI00230941, IPI00204703	26	1178	10776	2.11101	1	0.679098	79.5553
GOTERM_CC_FAT	GO:0043233~organelle lumen	6	20.6897	0.145647	IPI00213644, IPI00195109, IPI00551812, IPI00421539, IPI00230941, IPI00204703	26	1221	10776	2.03667	1	0.697695	83.3068
GOTERM_CC_FAT	GO:0005740~mitochondrial envelope	3	10.3448	0.225928	IPI00195109, IPI00551812, IPI00231742	26	387	10776	3.21288	1	0.838725	94.5656
GOTERM_CC_FAT	GO:0005739~mitochondrion	5	17.2414	0.328592	IPI00195109, IPI00551812, IPI00421539, IPI00198039, IPI00231742	26	1250	10776	1.65785	1	0.93085	98.9226
GOTERM_CC_FAT	GO:0031967~organelle envelope	3	10.3448	0.364722	IPI00195109, IPI00551812, IPI00231742	26	547	10776	2.2731	1	0.943493	99.4256
GOTERM_CC_FAT	GO:0031975~envelope	3	10.3448	0.368134	IPI00195109, IPI00551812, IPI00231742	26	551	10776	2.2566	1	0.936357	99.4598
GOTERM_CC_FAT	GO:0031090~organelle membrane	3	10.3448	0.654887	IPI00195109, IPI00551812, IPI00231742	26	941	10776	1.32134	1	0.994873	99.9994
Annotation Cluster 9	Enrichment Score: 0.20723653243160284
Category	Term	Count	%	PValue	Genes	List Total	Pop Hits	Pop Total	Fold Enrichment	Bonferroni	Benjamini	FDR
GOTERM_MF_FAT	GO:0000166~nucleotide binding	6	20.6897	0.353946	IPI00551812, IPI00765011, IPI00373045, IPI00188671, IPI00195372, IPI00231742	25	1955	11963	1.4686	1	0.99832	99.3208
SP_PIR_KEYWORDS	nucleotide-binding	4	13.7931	0.427085	IPI00551812, IPI00765011, IPI00188671, IPI00195372	23	966	8979	1.61653	1	0.997948	99.7935
SP_PIR_KEYWORDS	atp-binding	3	10.3448	0.542509	IPI00551812, IPI00765011, IPI00188671	23	728	8979	1.60876	1	0.999598	99.983
GOTERM_MF_FAT	GO:0032555~purine ribonucleotide binding	4	13.7931	0.621031	IPI00551812, IPI00765011, IPI00188671, IPI00195372	25	1557	11963	1.22934	1	0.999967	99.9985
GOTERM_MF_FAT	GO:0032553~ribonucleotide binding	4	13.7931	0.621491	IPI00551812, IPI00765011, IPI00188671, IPI00195372	25	1558	11963	1.22855	1	0.999923	99.9985
GOTERM_MF_FAT	GO:0017076~purine nucleotide binding	4	13.7931	0.655451	IPI00551812, IPI00765011, IPI00188671, IPI00195372	25	1634	11963	1.17141	1	0.999932	99.9995
GOTERM_MF_FAT	GO:0005524~ATP binding	3	10.3448	0.729305	IPI00551812, IPI00765011, IPI00188671	25	1245	11963	1.15306	1	0.999982	100
GOTERM_MF_FAT	GO:0032559~adenyl ribonucleotide binding	3	10.3448	0.73984	IPI00551812, IPI00765011, IPI00188671	25	1270	11963	1.13036	1	0.999973	100
GOTERM_MF_FAT	GO:0030554~adenyl nucleotide binding	3	10.3448	0.769863	IPI00551812, IPI00765011, IPI00188671	25	1346	11963	1.06654	1	0.999978	100
GOTERM_MF_FAT	GO:0001883~purine nucleoside binding	3	10.3448	0.778736	IPI00551812, IPI00765011, IPI00188671	25	1370	11963	1.04785	1	0.999969	100
GOTERM_MF_FAT	GO:0001882~nucleoside binding	3	10.3448	0.782709	IPI00551812, IPI00765011, IPI00188671	25	1381	11963	1.03951	1	0.999951	100
