# Supplementary material for: A DIGE study on the effects of salbutamol on the rat muscle proteome - an exemplar of best practice for data sharing in proteomics
Source: BMC Res Notes. 2011 Mar 28;4:86. doi: 10.1186/1756-0500-4-86 (PMC3080311; doi:10.1186/1756-0500-4-86)
Supplement: Additional file 6 — Clusters of functional annotations for proteins at 96 h post-treatment. The output of clustering functional annotations produced by DAVID, on the protein set at 96 h post-treatment [file 1756-0500-4-86-S6.XLS]

## Sheet: DAVID_96h_final
Annotation Cluster 1	Enrichment Score: 6.713911843030918
Category	Term	Count	%	PValue	Genes	List Total	Pop Hits	Pop Total	Fold Enrichment	Bonferroni	Benjamini	FDR
GOTERM_CC_FAT	GO:0005856~cytoskeleton	26	27.6596	9.49509e-10	IPI00208306, IPI00230775, IPI00362927, IPI00214905, IPI00554262, IPI00421517, IPI00197579, IPI00194087, IPI00197888, IPI00400573, IPI00464512, IPI00475639, IPI00197553, IPI00191354, IPI00190606, IPI00372259, IPI00189795, IPI00231955, IPI00189819, IPI00195673, IPI00765011, IPI00231787, IPI00231788, IPI00231332, IPI00207964, IPI00210941, IPI00189813, IPI00231568, IPI00230941, IPI00870112	74	940	10776	4.02783	1.81356e-07	9.06781e-08	1.18113e-06
GOTERM_CC_FAT	GO:0044430~cytoskeletal part	20	21.2766	1.10123e-07	IPI00208306, IPI00190606, IPI00372259, IPI00189795, IPI00231955, IPI00195673, IPI00362927, IPI00214905, IPI00554262, IPI00231787, IPI00231788, IPI00231332, IPI00210941, IPI00189813, IPI00421517, IPI00197579, IPI00194087, IPI00400573, IPI00230941, IPI00475639, IPI00197553, IPI00191354	74	695	10776	4.19055	2.10333e-05	4.2067e-06	0.000136987
GOTERM_CC_FAT	GO:0043232~intracellular non-membrane-bounded organelle	32	34.0426	2.33594e-07	IPI00208306, IPI00230775, IPI00201500, IPI00554262, IPI00362927, IPI00214905, IPI00421517, IPI00197579, IPI00210164, IPI00189523, IPI00194087, IPI00197888, IPI00400573, IPI00464512, IPI00475639, IPI00197553, IPI00191354, IPI00231475, IPI00212186, IPI00189795, IPI00372259, IPI00190606, IPI00231955, IPI00551812, IPI00189819, IPI00195673, IPI00765011, IPI00231787, IPI00231788, IPI00231332, IPI002079…	74	1823	10776	2.55617	4.46155e-05	7.43606e-06	0.000290577
GOTERM_CC_FAT	GO:0043228~non-membrane-bounded organelle	32	34.0426	2.33594e-07	IPI00208306, IPI00230775, IPI00201500, IPI00554262, IPI00362927, IPI00214905, IPI00421517, IPI00197579, IPI00210164, IPI00189523, IPI00194087, IPI00197888, IPI00400573, IPI00464512, IPI00475639, IPI00197553, IPI00191354, IPI00231475, IPI00212186, IPI00189795, IPI00372259, IPI00190606, IPI00231955, IPI00551812, IPI00189819, IPI00195673, IPI00765011, IPI00231787, IPI00231788, IPI00231332, IPI002079…	74	1823	10776	2.55617	4.46155e-05	7.43606e-06	0.000290577
GOTERM_MF_FAT	GO:0005198~structural molecule activity	14	14.8936	4.72212e-05	IPI00212186, IPI00201500, IPI00189795, IPI00195673, IPI00362927, IPI00765011, IPI00231787, IPI00231332, IPI00421517, IPI00197579, IPI00210164, IPI00400573, IPI00230941, IPI00475639	75	578	11963	3.86348	0.0110359	0.00553326	0.0607304
Annotation Cluster 2	Enrichment Score: 4.282115565880295
Category	Term	Count	%	PValue	Genes	List Total	Pop Hits	Pop Total	Fold Enrichment	Bonferroni	Benjamini	FDR
INTERPRO	IPR018316:Tubulin/FtsZ, 2-layer sandwich domain	6	6.38298	1.00399e-08	IPI00189795, IPI00197579, IPI00195673, IPI00400573, IPI00362927, IPI00475639	79	11	10240	70.702	1.77705e-06	1.77705e-06	1.23319e-05
INTERPRO	IPR017975:Tubulin, conserved site	6	6.38298	1.00399e-08	IPI00189795, IPI00197579, IPI00195673, IPI00400573, IPI00362927, IPI00475639	79	11	10240	70.702	1.77705e-06	1.77705e-06	1.23319e-05
INTERPRO	IPR000217:Tubulin	6	6.38298	1.00399e-08	IPI00189795, IPI00197579, IPI00195673, IPI00400573, IPI00362927, IPI00475639	79	11	10240	70.702	1.77705e-06	1.77705e-06	1.23319e-05
INTERPRO	IPR003008:Tubulin/FtsZ, GTPase domain	6	6.38298	1.00399e-08	IPI00189795, IPI00197579, IPI00195673, IPI00400573, IPI00362927, IPI00475639	79	11	10240	70.702	1.77705e-06	1.77705e-06	1.23319e-05
PIR_SUPERFAMILY	PIRSF002306:tubulin	6	6.38298	1.37821e-07	IPI00189795, IPI00197579, IPI00195673, IPI00400573, IPI00362927, IPI00475639	58	11	4368	41.0784	7.02884e-06	7.02884e-06	0.000133327
GOTERM_BP_FAT	GO:0051258~protein polymerization	6	6.38298	1.01257e-06	IPI00189795, IPI00197579, IPI00195673, IPI00400573, IPI00362927, IPI00475639	76	30	12092	31.8211	0.000904831	0.000226284	0.00157697
INTERPRO	IPR002453:Beta tubulin	4	4.25532	8.36526e-06	IPI00197579, IPI00195673, IPI00400573, IPI00475639	79	6	10240	86.4135	0.00147956	0.000493431	0.0102745
INTERPRO	IPR013838:Beta tubulin, autoregulation binding site	4	4.25532	1.45588e-05	IPI00197579, IPI00195673, IPI00400573, IPI00475639	79	7	10240	74.0687	0.00257362	0.000644026	0.017881
GOTERM_BP_FAT	GO:0034622~cellular macromolecular complex assembly	10	10.6383	1.49476e-05	IPI00201500, IPI00189795, IPI00197579, IPI00191728, IPI00195673, IPI00400573, IPI00362927, IPI00475639, IPI00197553, IPI00231475	76	237	12092	6.7133	0.0132744	0.00166902	0.0232769
GOTERM_BP_FAT	GO:0007018~microtubule-based movement	7	7.44681	2.17285e-05	IPI00189795, IPI00197579, IPI00204375, IPI00195673, IPI00400573, IPI00362927, IPI00475639, IPI00777816	76	92	12092	12.1058	0.0192381	0.00194067	0.0338347
GOTERM_MF_FAT	GO:0003924~GTPase activity	7	7.44681	3.06138e-05	IPI00189795, IPI00197579, IPI00195673, IPI00400573, IPI00362927, IPI00475639, IPI00195372	75	98	11963	11.3933	0.00716853	0.00716853	0.0393757
GOTERM_BP_FAT	GO:0034621~cellular macromolecular complex subunit organization	10	10.6383	3.61392e-05	IPI00201500, IPI00189795, IPI00197579, IPI00191728, IPI00195673, IPI00400573, IPI00362927, IPI00475639, IPI00197553, IPI00231475	76	265	12092	6.00397	0.0317926	0.00293287	0.0562683
GOTERM_MF_FAT	GO:0005198~structural molecule activity	14	14.8936	4.72212e-05	IPI00212186, IPI00201500, IPI00189795, IPI00195673, IPI00362927, IPI00765011, IPI00231787, IPI00231332, IPI00421517, IPI00197579, IPI00210164, IPI00400573, IPI00230941, IPI00475639	75	578	11963	3.86348	0.0110359	0.00553326	0.0607304
GOTERM_BP_FAT	GO:0043623~cellular protein complex assembly	7	7.44681	7.66222e-05	IPI00189795, IPI00197579, IPI00191728, IPI00195673, IPI00400573, IPI00362927, IPI00475639	76	115	12092	9.68467	0.0662092	0.00488111	0.119265
GOTERM_BP_FAT	GO:0007017~microtubule-based process	8	8.51064	0.000200152	IPI00189795, IPI00197579, IPI00204375, IPI00195673, IPI00400573, IPI00362927, IPI00475639, IPI00197553, IPI00777816	76	195	12092	6.5274	0.163856	0.0104715	0.311263
GOTERM_BP_FAT	GO:0065003~macromolecular complex assembly	12	12.766	0.000494324	IPI00201500, IPI00189795, IPI00197579, IPI00191728, IPI00361208, IPI00195673, IPI00400573, IPI00362927, IPI00475639, IPI00231332, IPI00197553, IPI00231475	76	544	12092	3.50967	0.357273	0.0208293	0.767092
KEGG_PATHWAY	rno04540:Gap junction	6	6.38298	0.000717189	IPI00189795, IPI00197579, IPI00195673, IPI00400573, IPI00362927, IPI00475639	51	81	5590	8.1191	0.041446	0.0105265	0.713869
GOTERM_BP_FAT	GO:0043933~macromolecular complex subunit organization	12	12.766	0.000795518	IPI00201500, IPI00189795, IPI00197579, IPI00191728, IPI00361208, IPI00195673, IPI00400573, IPI00362927, IPI00475639, IPI00231332, IPI00197553, IPI00231475	76	576	12092	3.31469	0.509081	0.0292097	1.23178
GOTERM_CC_FAT	GO:0005874~microtubule	7	7.44681	0.000831815	IPI00189795, IPI00197579, IPI00231955, IPI00195673, IPI00400573, IPI00362927, IPI00475639	74	164	10776	6.21556	0.146955	0.0112889	1.02982
GOTERM_BP_FAT	GO:0006461~protein complex assembly	10	10.6383	0.00102362	IPI00189795, IPI00197579, IPI00191728, IPI00361208, IPI00195673, IPI00400573, IPI00362927, IPI00475639, IPI00231332, IPI00197553	76	415	12092	3.83386	0.599716	0.0333419	1.58234
GOTERM_BP_FAT	GO:0070271~protein complex biogenesis	10	10.6383	0.00102362	IPI00189795, IPI00197579, IPI00191728, IPI00361208, IPI00195673, IPI00400573, IPI00362927, IPI00475639, IPI00231332, IPI00197553	76	415	12092	3.83386	0.599716	0.0333419	1.58234
SP_PIR_KEYWORDS	gtp-binding	8	8.51064	0.00270689	IPI00190290, IPI00189795, IPI00197579, IPI00195673, IPI00400573, IPI00362927, IPI00475639, IPI00195372	78	220	8979	4.18601	0.365789	0.0320034	3.24636
GOTERM_MF_FAT	GO:0005525~GTP binding	8	8.51064	0.00309703	IPI00190290, IPI00189795, IPI00197579, IPI00195673, IPI00400573, IPI00362927, IPI00475639, IPI00195372	75	312	11963	4.08991	0.517576	0.0702999	3.91177
SP_PIR_KEYWORDS	microtubule	6	6.38298	0.00386507	IPI00189795, IPI00197579, IPI00195673, IPI00400573, IPI00362927, IPI00475639	78	122	8979	5.66141	0.478262	0.0424455	4.60558
GOTERM_MF_FAT	GO:0019001~guanyl nucleotide binding	8	8.51064	0.00394415	IPI00190290, IPI00189795, IPI00197579, IPI00195673, IPI00400573, IPI00362927, IPI00475639, IPI00195372	75	326	11963	3.91427	0.604936	0.0809622	4.95689
GOTERM_MF_FAT	GO:0032561~guanyl ribonucleotide binding	8	8.51064	0.00394415	IPI00190290, IPI00189795, IPI00197579, IPI00195673, IPI00400573, IPI00362927, IPI00475639, IPI00195372	75	326	11963	3.91427	0.604936	0.0809622	4.95689
GOTERM_CC_FAT	GO:0015630~microtubule cytoskeleton	8	8.51064	0.0129143	IPI00189795, IPI00197579, IPI00231955, IPI00195673, IPI00400573, IPI00362927, IPI00475639, IPI00197553	74	373	10776	3.12325	0.916483	0.102322	14.9298
UP_SEQ_FEATURE	nucleotide phosphate-binding region:GTP	6	6.38298	0.0175391	IPI00189795, IPI00197579, IPI00400573, IPI00362927, IPI00475639, IPI00195372	74	152	7317	3.90309	0.980667	0.389356	20.207
Annotation Cluster 3	Enrichment Score: 3.7924477376249084
Category	Term	Count	%	PValue	Genes	List Total	Pop Hits	Pop Total	Fold Enrichment	Bonferroni	Benjamini	FDR
SP_PIR_KEYWORDS	muscle protein	12	12.766	3.04145e-14	IPI00230775, IPI00190606, IPI00372259, IPI00554262, IPI00214905, IPI00231787, IPI00231788, IPI00231332, IPI00207964, IPI00210941, IPI00189813, IPI00421517, IPI00231568, IPI00194087, IPI00197888, IPI00191354	78	42	8979	32.8901	5.11058e-12	2.55529e-12	3.7037e-11
GOTERM_CC_FAT	GO:0043292~contractile fiber	11	11.7021	2.04492e-09	IPI00190606, IPI00554262, IPI00765011, IPI00231787, IPI00231788, IPI00231332, IPI00201586, IPI00207964, IPI00189813, IPI00421517, IPI00231568, IPI00194087, IPI00197888	74	106	10776	15.1117	3.90579e-07	1.30193e-07	2.54376e-06
GOTERM_BP_FAT	GO:0003012~muscle system process	10	10.6383	7.65746e-09	IPI00207964, IPI00189813, IPI00190606, IPI00231568, IPI00361208, IPI00194087, IPI00197888, IPI00214905, IPI00554262, IPI00231787, IPI00231788, IPI00231332	76	97	12092	16.4026	6.84574e-06	6.84574e-06	1.19257e-05
GOTERM_CC_FAT	GO:0030016~myofibril	10	10.6383	1.76017e-08	IPI00207964, IPI00201586, IPI00189813, IPI00421517, IPI00231568, IPI00194087, IPI00197888, IPI00765011, IPI00554262, IPI00231787, IPI00231788, IPI00231332	74	98	10776	14.8593	3.36192e-06	8.40481e-07	2.18955e-05
KEGG_PATHWAY	rno05410:Hypertrophic cardiomyopathy (HCM)	10	10.6383	3.83639e-08	IPI00230775, IPI00372259, IPI00189819, IPI00765011, IPI00214905, IPI00231788, IPI00231332, IPI00207964, IPI00210941, IPI00421517, IPI00231568, IPI00194087, IPI00197888, IPI00191354	51	84	5590	13.0486	2.26347e-06	2.26347e-06	3.83095e-05
KEGG_PATHWAY	rno05414:Dilated cardiomyopathy	10	10.6383	7.07072e-08	IPI00230775, IPI00372259, IPI00189819, IPI00765011, IPI00214905, IPI00231788, IPI00231332, IPI00207964, IPI00210941, IPI00421517, IPI00231568, IPI00194087, IPI00197888, IPI00191354	51	90	5590	12.1786	4.17172e-06	2.08586e-06	7.0607e-05
GOTERM_BP_FAT	GO:0003015~heart process	6	6.38298	2.47315e-07	IPI00207964, IPI00190606, IPI00231568, IPI00194087, IPI00197888, IPI00231787, IPI00231788, IPI00231332	76	23	12092	41.5057	0.000221075	0.000110544	0.000385168
GOTERM_BP_FAT	GO:0060047~heart contraction	6	6.38298	2.47315e-07	IPI00207964, IPI00190606, IPI00231568, IPI00194087, IPI00197888, IPI00231787, IPI00231788, IPI00231332	76	23	12092	41.5057	0.000221075	0.000110544	0.000385168
GOTERM_BP_FAT	GO:0006936~muscle contraction	8	8.51064	9.6464e-07	IPI00207964, IPI00190606, IPI00231568, IPI00194087, IPI00197888, IPI00214905, IPI00554262, IPI00231787, IPI00231788, IPI00231332	76	86	12092	14.8005	0.000862017	0.000287422	0.00150232
GOTERM_CC_FAT	GO:0030017~sarcomere	8	8.51064	1.04624e-06	IPI00207964, IPI00201586, IPI00189813, IPI00421517, IPI00231568, IPI00194087, IPI00197888, IPI00554262, IPI00231788, IPI00231332	74	80	10776	14.5622	0.000199811	2.85469e-05	0.00130145
INTERPRO	IPR000533:Tropomyosin	4	4.25532	1.69158e-06	IPI00207964, IPI00210941, IPI00230775, IPI00372259, IPI00231568, IPI00197888, IPI00214905, IPI00191354	79	4	10240	129.62	0.000299366	0.000149694	0.00207774
GOTERM_CC_FAT	GO:0044449~contractile fiber part	8	8.51064	2.5127e-06	IPI00207964, IPI00201586, IPI00189813, IPI00421517, IPI00231568, IPI00194087, IPI00197888, IPI00554262, IPI00231788, IPI00231332	74	91	10776	12.8019	0.000479812	5.99891e-05	0.00312561
GOTERM_BP_FAT	GO:0006941~striated muscle contraction	6	6.38298	3.91707e-06	IPI00207964, IPI00190606, IPI00231568, IPI00194087, IPI00197888, IPI00554262, IPI00231788, IPI00231332	76	39	12092	24.4777	0.00349574	0.000700129	0.00610027
GOTERM_BP_FAT	GO:0060048~cardiac muscle contraction	5	5.31915	4.93061e-06	IPI00207964, IPI00190606, IPI00231568, IPI00194087, IPI00197888, IPI00231788, IPI00231332	76	19	12092	41.8698	0.00439827	0.000734392	0.00767864
GOTERM_BP_FAT	GO:0030239~myofibril assembly	5	5.31915	6.13435e-06	IPI00189813, IPI00194087, IPI00765011, IPI00231787, IPI00231332	76	20	12092	39.7763	0.00546912	0.00078314	0.00955321
PIR_SUPERFAMILY	PIRSF002327:tropomyosin	4	4.25532	8.35387e-06	IPI00207964, IPI00210941, IPI00230775, IPI00372259, IPI00231568, IPI00197888, IPI00214905, IPI00191354	58	4	4368	75.3103	0.000425958	0.000213002	0.00808121
GOTERM_CC_FAT	GO:0015629~actin cytoskeleton	10	10.6383	1.16973e-05	IPI00210941, IPI00189813, IPI00372259, IPI00190606, IPI00194087, IPI00214905, IPI00765011, IPI00554262, IPI00231787, IPI00231788, IPI00231332, IPI00191354	74	211	10776	6.9015	0.00223171	0.000248214	0.0145498
GOTERM_BP_FAT	GO:0031032~actomyosin structure organization	5	5.31915	2.15015e-05	IPI00189813, IPI00194087, IPI00765011, IPI00231787, IPI00231332	76	27	12092	29.4639	0.019039	0.00213356	0.0334812
INTERPRO	IPR004001:Actin, conserved site	4	4.25532	3.45588e-05	IPI00189813, IPI00189819, IPI00194087, IPI00765011	79	9	10240	57.609	0.00609834	0.00122265	0.04244
GOTERM_BP_FAT	GO:0043462~regulation of ATPase activity	4	4.25532	4.84362e-05	IPI00207964, IPI00230775, IPI00231568, IPI00197888, IPI00554262, IPI00231332	76	12	12092	53.0351	0.0423788	0.00360208	0.0754078
GOTERM_BP_FAT	GO:0010927~cellular component assembly involved in morphogenesis	5	5.31915	4.87411e-05	IPI00189813, IPI00194087, IPI00765011, IPI00231787, IPI00231332	76	33	12092	24.1069	0.0426399	0.00334636	0.0758824
KEGG_PATHWAY	rno04260:Cardiac muscle contraction	7	7.44681	5.92758e-05	IPI00207964, IPI00210941, IPI00230775, IPI00372259, IPI00231568, IPI00194087, IPI00197888, IPI00214905, IPI00231788, IPI00231332, IPI00191354	51	78	5590	9.8366	0.00349127	0.00116511	0.059176
GOTERM_MF_FAT	GO:0003779~actin binding	9	9.57447	9.149e-05	IPI00230775, IPI00372259, IPI00554262, IPI00214905, IPI00231787, IPI00231788, IPI00231332, IPI00207964, IPI00210941, IPI00325146, IPI00231568, IPI00197888, IPI00191354	75	233	11963	6.1612	0.0212716	0.00429099	0.117633
PIR_SUPERFAMILY	PIRSF002337:Actin	4	4.25532	0.000112678	IPI00189813, IPI00189819, IPI00194087, IPI00765011	58	8	4368	37.6552	0.00573044	0.00191381	0.108951
SMART	SM00268:ACTIN	4	4.25532	0.000113416	IPI00189813, IPI00189819, IPI00194087, IPI00765011	26	20	5083	39.1	0.0021527	0.0021527	0.0849672
GOTERM_MF_FAT	GO:0008092~cytoskeletal protein binding	11	11.7021	0.000137664	IPI00230775, IPI00372259, IPI00231955, IPI00554262, IPI00214905, IPI00231787, IPI00231788, IPI00231332, IPI00207964, IPI00210941, IPI00325146, IPI00231568, IPI00194087, IPI00197888, IPI00191354	75	391	11963	4.4874	0.0318354	0.00537769	0.176952
SP_PIR_KEYWORDS	muscle	4	4.25532	0.000256196	IPI00207964, IPI00230775, IPI00231568, IPI00194087, IPI00197888, IPI00554262	78	15	8979	30.6974	0.0421332	0.00613063	0.311485
GOTERM_BP_FAT	GO:0055002~striated muscle cell development	5	5.31915	0.000341397	IPI00189813, IPI00194087, IPI00765011, IPI00231787, IPI00231332	76	54	12092	14.732	0.263069	0.0168159	0.530371
INTERPRO	IPR004000:Actin/actin-like	4	4.25532	0.000441517	IPI00189813, IPI00189819, IPI00194087, IPI00765011	79	20	10240	25.9241	0.0751888	0.0129431	0.540962
GOTERM_CC_FAT	GO:0031674~I band	5	5.31915	0.000441648	IPI00207964, IPI00201586, IPI00421517, IPI00231568, IPI00194087, IPI00197888, IPI00231788	74	53	10776	13.7379	0.0809119	0.00700645	0.547998
GOTERM_BP_FAT	GO:0055001~muscle cell development	5	5.31915	0.000511843	IPI00189813, IPI00194087, IPI00765011, IPI00231787, IPI00231332	76	60	12092	13.2588	0.367266	0.0205898	0.794177
GOTERM_BP_FAT	GO:0055008~cardiac muscle tissue morphogenesis	4	4.25532	0.000537775	IPI00194087, IPI00231787, IPI00231788, IPI00231332	76	26	12092	24.4777	0.381773	0.0206916	0.834256
GOTERM_BP_FAT	GO:0060415~muscle tissue morphogenesis	4	4.25532	0.000537775	IPI00194087, IPI00231787, IPI00231788, IPI00231332	76	26	12092	24.4777	0.381773	0.0206916	0.834256
GOTERM_BP_FAT	GO:0030029~actin filament-based process	7	7.44681	0.000938499	IPI00207964, IPI00189813, IPI00191728, IPI00231568, IPI00194087, IPI00197888, IPI00765011, IPI00231787, IPI00231332	76	183	12092	6.08599	0.568036	0.0330191	1.45166
GOTERM_BP_FAT	GO:0030705~cytoskeleton-dependent intracellular transport	4	4.25532	0.00119444	IPI00207964, IPI00231568, IPI00204375, IPI00194087, IPI00197888, IPI00231332, IPI00777816	76	34	12092	18.7183	0.656464	0.0374405	1.84411
GOTERM_CC_FAT	GO:0005865~striated muscle thin filament	3	3.19149	0.00158022	IPI00189813, IPI00554262, IPI00231332	74	9	10776	48.5405	0.260707	0.0187017	1.94803
SP_PIR_KEYWORDS	cytoskeleton	9	9.57447	0.00174236	IPI00230775, IPI00372259, IPI00231955, IPI00189819, IPI00765011, IPI00214905, IPI00207964, IPI00210941, IPI00189813, IPI00231568, IPI00194087, IPI00197888, IPI00191354	78	262	8979	3.95435	0.253957	0.0262823	2.10088
GOTERM_BP_FAT	GO:0051146~striated muscle cell differentiation	5	5.31915	0.00233182	IPI00189813, IPI00194087, IPI00765011, IPI00231787, IPI00231332	76	90	12092	8.83918	0.875951	0.0672045	3.57051
GOTERM_CC_FAT	GO:0005884~actin filament	4	4.25532	0.00264352	IPI00210941, IPI00189813, IPI00372259, IPI00194087, IPI00214905, IPI00191354	74	41	10776	14.207	0.396845	0.0293022	3.23912
GOTERM_BP_FAT	GO:0003013~circulatory system process	6	6.38298	0.00272214	IPI00207964, IPI00190606, IPI00231568, IPI00194087, IPI00197888, IPI00231787, IPI00231788, IPI00231332	76	155	12092	6.15891	0.912569	0.073326	4.15639
GOTERM_BP_FAT	GO:0008015~blood circulation	6	6.38298	0.00272214	IPI00207964, IPI00190606, IPI00231568, IPI00194087, IPI00197888, IPI00231787, IPI00231788, IPI00231332	76	155	12092	6.15891	0.912569	0.073326	4.15639
GOTERM_BP_FAT	GO:0030048~actin filament-based movement	3	3.19149	0.0028327	IPI00207964, IPI00231568, IPI00194087, IPI00197888, IPI00231332	76	13	12092	36.7166	0.92082	0.0739707	4.32174
GOTERM_BP_FAT	GO:0007010~cytoskeleton organization	8	8.51064	0.00349963	IPI00189813, IPI00197579, IPI00191728, IPI00194087, IPI00765011, IPI00231787, IPI00231332, IPI00197553	76	318	12092	4.00265	0.956464	0.0833778	5.31351
GOTERM_BP_FAT	GO:0007517~muscle organ development	6	6.38298	0.00394471	IPI00189813, IPI00361208, IPI00194087, IPI00231787, IPI00231788, IPI00231332	76	169	12092	5.64871	0.970799	0.0910828	5.97001
GOTERM_BP_FAT	GO:0030036~actin cytoskeleton organization	6	6.38298	0.00457339	IPI00189813, IPI00191728, IPI00194087, IPI00765011, IPI00231787, IPI00231332	76	175	12092	5.45504	0.983394	0.10223	6.89006
GOTERM_BP_FAT	GO:0048738~cardiac muscle tissue development	4	4.25532	0.00553768	IPI00194087, IPI00231787, IPI00231788, IPI00231332	76	58	12092	10.9728	0.993018	0.119525	8.28492
GOTERM_BP_FAT	GO:0042692~muscle cell differentiation	5	5.31915	0.00614916	IPI00189813, IPI00194087, IPI00765011, IPI00231787, IPI00231332	76	118	12092	6.74175	0.995971	0.128778	9.15928
GOTERM_BP_FAT	GO:0055010~ventricular cardiac muscle morphogenesis	3	3.19149	0.00670927	IPI00231787, IPI00231788, IPI00231332	76	20	12092	23.8658	0.997566	0.136523	9.95334
GOTERM_BP_FAT	GO:0014706~striated muscle tissue development	5	5.31915	0.00884046	IPI00189813, IPI00194087, IPI00231787, IPI00231788, IPI00231332	76	131	12092	6.07272	0.999643	0.165081	12.9157
GOTERM_BP_FAT	GO:0003007~heart morphogenesis	4	4.25532	0.00931767	IPI00194087, IPI00231787, IPI00231788, IPI00231332	76	70	12092	9.09173	0.999768	0.169709	13.5664
GOTERM_BP_FAT	GO:0060537~muscle tissue development	5	5.31915	0.0105654	IPI00189813, IPI00194087, IPI00231787, IPI00231788, IPI00231332	76	138	12092	5.76468	0.999925	0.186516	15.2463
GOTERM_BP_FAT	GO:0032989~cellular component morphogenesis	7	7.44681	0.028962	IPI00189813, IPI00204375, IPI00189819, IPI00194087, IPI00765011, IPI00231787, IPI00231332, IPI00777816	76	376	12092	2.96207	1	0.374488	36.7272
GOTERM_CC_FAT	GO:0030018~Z disc	3	3.19149	0.035659	IPI00207964, IPI00201586, IPI00421517, IPI00231568, IPI00197888	74	44	10776	9.92875	0.999027	0.234129	36.3442
GOTERM_BP_FAT	GO:0007015~actin filament organization	3	3.19149	0.0549281	IPI00189813, IPI00194087, IPI00231332	76	61	12092	7.82485	1	0.551425	58.5151
GOTERM_BP_FAT	GO:0006937~regulation of muscle contraction	3	3.19149	0.0631332	IPI00554262, IPI00231788, IPI00231332	76	66	12092	7.23206	1	0.560073	63.7831
GOTERM_BP_FAT	GO:0007519~skeletal muscle tissue development	3	3.19149	0.0843415	IPI00189813, IPI00231787, IPI00231788	76	78	12092	6.11943	1	0.645296	74.6465
GOTERM_BP_FAT	GO:0060538~skeletal muscle organ development	3	3.19149	0.0843415	IPI00189813, IPI00231787, IPI00231788	76	78	12092	6.11943	1	0.645296	74.6465
SP_PIR_KEYWORDS	actin-binding	4	4.25532	0.0853019	IPI00207964, IPI00210941, IPI00230775, IPI00372259, IPI00231568, IPI00197888, IPI00214905, IPI00191354	78	121	8979	3.80547	1	0.393046	66.2294
GOTERM_BP_FAT	GO:0007507~heart development	4	4.25532	0.145853	IPI00194087, IPI00231787, IPI00231788, IPI00231332	76	213	12092	2.98789	1	0.791123	91.416
GOTERM_BP_FAT	GO:0048729~tissue morphogenesis	4	4.25532	0.166588	IPI00194087, IPI00231787, IPI00231788, IPI00231332	76	227	12092	2.80362	1	0.826527	94.1457
GOTERM_BP_FAT	GO:0044057~regulation of system process	3	3.19149	0.592566	IPI00554262, IPI00231788, IPI00231332	76	319	12092	1.49629	1	0.997146	99.9999
Annotation Cluster 4	Enrichment Score: 2.7651673059189843
Category	Term	Count	%	PValue	Genes	List Total	Pop Hits	Pop Total	Fold Enrichment	Bonferroni	Benjamini	FDR
GOTERM_BP_FAT	GO:0060047~heart contraction	6	6.38298	2.47315e-07	IPI00207964, IPI00190606, IPI00231568, IPI00194087, IPI00197888, IPI00231787, IPI00231788, IPI00231332	76	23	12092	41.5057	0.000221075	0.000110544	0.000385168
GOTERM_BP_FAT	GO:0003015~heart process	6	6.38298	2.47315e-07	IPI00207964, IPI00190606, IPI00231568, IPI00194087, IPI00197888, IPI00231787, IPI00231788, IPI00231332	76	23	12092	41.5057	0.000221075	0.000110544	0.000385168
GOTERM_BP_FAT	GO:0006936~muscle contraction	8	8.51064	9.6464e-07	IPI00207964, IPI00190606, IPI00231568, IPI00194087, IPI00197888, IPI00214905, IPI00554262, IPI00231787, IPI00231788, IPI00231332	76	86	12092	14.8005	0.000862017	0.000287422	0.00150232
GOTERM_BP_FAT	GO:0003013~circulatory system process	6	6.38298	0.00272214	IPI00207964, IPI00190606, IPI00231568, IPI00194087, IPI00197888, IPI00231787, IPI00231788, IPI00231332	76	155	12092	6.15891	0.912569	0.073326	4.15639
GOTERM_BP_FAT	GO:0008015~blood circulation	6	6.38298	0.00272214	IPI00207964, IPI00190606, IPI00231568, IPI00194087, IPI00197888, IPI00231787, IPI00231788, IPI00231332	76	155	12092	6.15891	0.912569	0.073326	4.15639
UP_SEQ_FEATURE	domain:EF-hand 3	4	4.25532	0.00941527	IPI00190606, IPI00231955, IPI00231787, IPI00231788	74	44	7317	8.98894	0.878708	0.296433	11.3683
SP_PIR_KEYWORDS	myosin	3	3.19149	0.0253783	IPI00190606, IPI00231787, IPI00231788	78	29	8979	11.9085	0.986681	0.18588	26.8736
UP_SEQ_FEATURE	domain:EF-hand 1	4	4.25532	0.0511402	IPI00190606, IPI00231955, IPI00231787, IPI00231788	74	84	7317	4.70849	0.999992	0.689826	48.8126
UP_SEQ_FEATURE	domain:EF-hand 2	4	4.25532	0.0588683	IPI00190606, IPI00231955, IPI00231787, IPI00231788	74	89	7317	4.44397	0.999999	0.676155	53.8837
GOTERM_CC_FAT	GO:0016459~myosin complex	3	3.19149	0.073577	IPI00190606, IPI00231787, IPI00231788	74	66	10776	6.61916	1	0.385268	61.352
SP_PIR_KEYWORDS	motor protein	3	3.19149	0.135264	IPI00190606, IPI00231787, IPI00231788	78	75	8979	4.60462	1	0.522822	82.9576
GOTERM_MF_FAT	GO:0003774~motor activity	3	3.19149	0.210107	IPI00190606, IPI00231787, IPI00231788	75	138	11963	3.46754	1	0.861865	95.1886
Annotation Cluster 5	Enrichment Score: 2.3561501512513843
Category	Term	Count	%	PValue	Genes	List Total	Pop Hits	Pop Total	Fold Enrichment	Bonferroni	Benjamini	FDR
UP_SEQ_FEATURE	repeat:2-2	3	3.19149	0.0041953	IPI00202027, IPI00191728, IPI00464512	74	10	7317	29.6635	0.608402	0.374222	5.22197
UP_SEQ_FEATURE	repeat:1-1	3	3.19149	0.0041953	IPI00202027, IPI00191728, IPI00464512	74	10	7317	29.6635	0.608402	0.374222	5.22197
UP_SEQ_FEATURE	repeat:2-1	3	3.19149	0.0041953	IPI00202027, IPI00191728, IPI00464512	74	10	7317	29.6635	0.608402	0.374222	5.22197
UP_SEQ_FEATURE	repeat:1-2	3	3.19149	0.0050946	IPI00202027, IPI00191728, IPI00464512	74	11	7317	26.9668	0.679861	0.315911	6.30812
Annotation Cluster 6	Enrichment Score: 2.328358058297795
Category	Term	Count	%	PValue	Genes	List Total	Pop Hits	Pop Total	Fold Enrichment	Bonferroni	Benjamini	FDR
GOTERM_BP_FAT	GO:0006091~generation of precursor metabolites and energy	9	9.57447	0.000108446	IPI00231426, IPI00339153, IPI00561880, IPI00194045, IPI00768086, IPI00199305, IPI00551812, IPI00193485, IPI00231631, IPI00339197	76	238	12092	6.01659	0.0924039	0.00644288	0.16876
GOTERM_BP_FAT	GO:0006096~glycolysis	5	5.31915	0.000167764	IPI00231426, IPI00339153, IPI00561880, IPI00768086, IPI00231631, IPI00339197	76	45	12092	17.6784	0.139286	0.00933078	0.260956
SP_PIR_KEYWORDS	glycolysis	5	5.31915	0.000239146	IPI00231426, IPI00339153, IPI00561880, IPI00768086, IPI00231631, IPI00339197	78	36	8979	15.9882	0.0393848	0.00667452	0.290783
GOTERM_BP_FAT	GO:0006007~glucose catabolic process	5	5.31915	0.000420476	IPI00231426, IPI00339153, IPI00561880, IPI00768086, IPI00231631, IPI00339197	76	57	12092	13.9566	0.313387	0.0195942	0.652847
GOTERM_BP_FAT	GO:0019320~hexose catabolic process	5	5.31915	0.000479958	IPI00231426, IPI00339153, IPI00561880, IPI00768086, IPI00231631, IPI00339197	76	59	12092	13.4835	0.348961	0.0212307	0.744878
GOTERM_BP_FAT	GO:0046365~monosaccharide catabolic process	5	5.31915	0.000479958	IPI00231426, IPI00339153, IPI00561880, IPI00768086, IPI00231631, IPI00339197	76	59	12092	13.4835	0.348961	0.0212307	0.744878
GOTERM_BP_FAT	GO:0044275~cellular carbohydrate catabolic process	5	5.31915	0.001021	IPI00231426, IPI00339153, IPI00561880, IPI00768086, IPI00231631, IPI00339197	76	72	12092	11.049	0.59878	0.0345151	1.57834
GOTERM_BP_FAT	GO:0046164~alcohol catabolic process	5	5.31915	0.001021	IPI00231426, IPI00339153, IPI00561880, IPI00768086, IPI00231631, IPI00339197	76	72	12092	11.049	0.59878	0.0345151	1.57834
GOTERM_BP_FAT	GO:0006090~pyruvate metabolic process	4	4.25532	0.00252879	IPI00231426, IPI00339153, IPI00561880, IPI00768086, IPI00339197	76	44	12092	14.4641	0.896025	0.0704173	3.86659
GOTERM_BP_FAT	GO:0016052~carbohydrate catabolic process	5	5.31915	0.0031761	IPI00231426, IPI00339153, IPI00561880, IPI00768086, IPI00231631, IPI00339197	76	98	12092	8.11762	0.941805	0.0780421	4.8336
KEGG_PATHWAY	rno00010:Glycolysis / Gluconeogenesis	5	5.31915	0.0064628	IPI00231426, IPI00339153, IPI00561880, IPI00768086, IPI00231631, IPI00339197	51	84	5590	6.52428	0.317875	0.073655	6.26943
GOTERM_BP_FAT	GO:0019318~hexose metabolic process	6	6.38298	0.00847417	IPI00231426, IPI00339153, IPI00561880, IPI00768086, IPI00231631, IPI00339197, IPI00382070	76	203	12092	4.70262	0.999504	0.162165	12.4131
UP_SEQ_FEATURE	region of interest:Substrate binding	5	5.31915	0.00850899	IPI00231426, IPI00339153, IPI00194045, IPI00193485, IPI00231631	74	81	7317	6.1036	0.85127	0.316907	10.3283
GOTERM_BP_FAT	GO:0005996~monosaccharide metabolic process	6	6.38298	0.014	IPI00231426, IPI00339153, IPI00561880, IPI00768086, IPI00231631, IPI00339197, IPI00382070	76	230	12092	4.15057	0.999997	0.23523	19.7141
GOTERM_BP_FAT	GO:0006006~glucose metabolic process	5	5.31915	0.0236916	IPI00231426, IPI00339153, IPI00561880, IPI00768086, IPI00231631, IPI00339197	76	176	12092	4.52004	1	0.337819	31.162
UP_SEQ_FEATURE	binding site:Substrate	6	6.38298	0.0368999	IPI00231426, IPI00339153, IPI00561880, IPI00194045, IPI00193485, IPI00231631, IPI00339197	74	185	7317	3.20687	0.999772	0.606075	38.0995
GOTERM_MF_FAT	GO:0000287~magnesium ion binding	5	5.31915	0.109702	IPI00339153, IPI00561880, IPI00194045, IPI00193485, IPI00231631, IPI00339197	75	295	11963	2.7035	1	0.694942	77.5715
SP_PIR_KEYWORDS	magnesium	5	5.31915	0.115505	IPI00339153, IPI00561880, IPI00194045, IPI00193485, IPI00231631, IPI00339197	78	217	8979	2.65243	1	0.475009	77.5615
UP_SEQ_FEATURE	metal ion-binding site:Magnesium	3	3.19149	0.120213	IPI00339153, IPI00561880, IPI00231631, IPI00339197	74	60	7317	4.94392	1	0.888862	80.4828
SP_PIR_KEYWORDS	metal-binding	9	9.57447	0.883778	IPI00201868, IPI00339153, IPI00561880, IPI00194045, IPI00191728, IPI00361208, IPI00193485, IPI00214905, IPI00231631, IPI00339197	78	1295	8979	0.80003	1	0.999465	100
Annotation Cluster 7	Enrichment Score: 1.9624722906197871
Category	Term	Count	%	PValue	Genes	List Total	Pop Hits	Pop Total	Fold Enrichment	Bonferroni	Benjamini	FDR
GOTERM_MF_FAT	GO:0003723~RNA binding	12	12.766	8.56634e-05	IPI00212186, IPI00206152, IPI00202027, IPI00201500, IPI00191728, IPI00210164, IPI00201032, IPI00464512, IPI00205912, IPI00188677, IPI00197553, IPI00187860	75	446	11963	4.29166	0.0199305	0.0050203	0.110145
SP_PIR_KEYWORDS	rna-binding	8	8.51064	0.00171676	IPI00202027, IPI00210164, IPI00201032, IPI00464512, IPI00205912, IPI00188677, IPI00197553, IPI00187860	78	203	8979	4.53657	0.250736	0.0284537	2.0703
SP_PIR_KEYWORDS	ribonucleoprotein	7	7.44681	0.00188032	IPI00212186, IPI00202027, IPI00201500, IPI00210164, IPI00201032, IPI00464512, IPI00187860	78	152	8979	5.30137	0.27108	0.0260052	2.26548
SMART	SM00360:RRM	5	5.31915	0.00295401	IPI00202027, IPI00201032, IPI00464512, IPI00205912, IPI00187860	26	125	5083	7.82	0.0546587	0.0277133	2.19274
GOTERM_CC_FAT	GO:0030529~ribonucleoprotein complex	10	10.6383	0.00708439	IPI00212186, IPI00202027, IPI00201500, IPI00191728, IPI00210164, IPI00364585, IPI00201032, IPI00464512, IPI00197553, IPI00187860	74	508	10776	2.86657	0.742808	0.065643	8.46413
UP_SEQ_FEATURE	domain:RRM 1	4	4.25532	0.00827781	IPI00202027, IPI00201032, IPI00464512, IPI00205912	74	42	7317	9.41699	0.843333	0.370864	10.0612
UP_SEQ_FEATURE	domain:RRM 2	4	4.25532	0.00827781	IPI00202027, IPI00201032, IPI00464512, IPI00205912	74	42	7317	9.41699	0.843333	0.370864	10.0612
INTERPRO	IPR000504:RNA recognition motif, RNP-1	5	5.31915	0.015078	IPI00202027, IPI00201032, IPI00464512, IPI00205912, IPI00187860	79	125	10240	5.18481	0.93206	0.285478	17.0235
INTERPRO	IPR012677:Nucleotide-binding, alpha-beta plait	5	5.31915	0.0171786	IPI00202027, IPI00201032, IPI00464512, IPI00205912, IPI00187860	79	130	10240	4.98539	0.953441	0.288786	19.1712
GOTERM_BP_FAT	GO:0016071~mRNA metabolic process	6	6.38298	0.0173699	IPI00202027, IPI00364585, IPI00201032, IPI00464512, IPI00205912, IPI00187860	76	243	12092	3.92853	1	0.278453	23.8828
GOTERM_BP_FAT	GO:0006396~RNA processing	7	7.44681	0.0240512	IPI00202027, IPI00201500, IPI00364585, IPI00464512, IPI00205912, IPI00188677, IPI00187860	76	360	12092	3.09371	1	0.336782	31.5558
GOTERM_BP_FAT	GO:0008380~RNA splicing	5	5.31915	0.0250168	IPI00202027, IPI00364585, IPI00464512, IPI00205912, IPI00187860	76	179	12092	4.44428	1	0.342583	32.6029
SP_PIR_KEYWORDS	mrna splicing	4	4.25532	0.0321049	IPI00202027, IPI00364585, IPI00205912, IPI00187860	78	81	8979	5.68471	0.995839	0.212075	32.787
GOTERM_BP_FAT	GO:0006397~mRNA processing	5	5.31915	0.0413352	IPI00202027, IPI00364585, IPI00464512, IPI00205912, IPI00187860	76	210	12092	3.78822	1	0.478306	48.1822
SP_PIR_KEYWORDS	mrna processing	4	4.25532	0.0556093	IPI00202027, IPI00364585, IPI00205912, IPI00187860	78	101	8979	4.55903	0.999933	0.309058	50.1735
SP_PIR_KEYWORDS	Spliceosome	3	3.19149	0.0612473	IPI00202027, IPI00364585, IPI00187860	78	47	8979	7.34779	0.999976	0.315605	53.6768
GOTERM_CC_FAT	GO:0005681~spliceosome	3	3.19149	0.0895495	IPI00202027, IPI00364585, IPI00187860	74	74	10776	5.90358	1	0.42877	68.8705
Annotation Cluster 8	Enrichment Score: 1.9193070495082656
Category	Term	Count	%	PValue	Genes	List Total	Pop Hits	Pop Total	Fold Enrichment	Bonferroni	Benjamini	FDR
SP_PIR_KEYWORDS	isopeptide bond	6	6.38298	0.0102045	IPI00207964, IPI00212186, IPI00189795, IPI00197579, IPI00231568, IPI00231955, IPI00197888, IPI00197553	78	154	8979	4.48501	0.8215	0.0912921	11.74
SP_PIR_KEYWORDS	ubl conjugation	8	8.51064	0.0105085	IPI00207964, IPI00212186, IPI00189795, IPI00197579, IPI00231568, IPI00231955, IPI00197888, IPI00197553, IPI00187860, IPI00231475	78	283	8979	3.25415	0.830477	0.0891789	12.0694
UP_SEQ_FEATURE	cross-link:Glycyl lysine isopeptide (Lys-Gly) (interchain with G-Cter in ubiquitin)	5	5.31915	0.0162834	IPI00207964, IPI00212186, IPI00189795, IPI00197579, IPI00231568, IPI00231955, IPI00197888	74	98	7317	5.04482	0.974296	0.407268	18.8961
Annotation Cluster 9	Enrichment Score: 1.8356655157930257
Category	Term	Count	%	PValue	Genes	List Total	Pop Hits	Pop Total	Fold Enrichment	Bonferroni	Benjamini	FDR
GOTERM_MF_FAT	GO:0000166~nucleotide binding	27	28.7234	6.31418e-05	IPI00231426, IPI00561880, IPI00202027, IPI00362927, IPI00339197, IPI00195372, IPI00194045, IPI00190290, IPI00197579, IPI00194087, IPI00400573, IPI00464512, IPI00475639, IPI00339148, IPI00211053, IPI00189795, IPI00551812, IPI00189819, IPI00195673, IPI00765011, IPI00206624, IPI00366218, IPI00205912, IPI00189813, IPI00203391, IPI00193485, IPI00201032, IPI00187860	75	1955	11963	2.20291	0.0147292	0.00493405	0.0811979
SP_PIR_KEYWORDS	nucleotide-binding	20	21.2766	0.000392227	IPI00231426, IPI00561880, IPI00189795, IPI00551812, IPI00189819, IPI00195673, IPI00765011, IPI00362927, IPI00339197, IPI00206624, IPI00366218, IPI00195372, IPI00189813, IPI00190290, IPI00197579, IPI00203391, IPI00194087, IPI00400573, IPI00475639, IPI00339148, IPI00211053	78	966	8979	2.38334	0.0637821	0.00820454	0.476509
GOTERM_MF_FAT	GO:0032555~purine ribonucleotide binding	20	21.2766	0.00239741	IPI00231426, IPI00561880, IPI00189795, IPI00551812, IPI00189819, IPI00195673, IPI00765011, IPI00362927, IPI00339197, IPI00206624, IPI00366218, IPI00195372, IPI00189813, IPI00190290, IPI00197579, IPI00203391, IPI00194087, IPI00400573, IPI00475639, IPI00339148, IPI00211053	75	1557	11963	2.0489	0.43111	0.0680801	3.04065
GOTERM_MF_FAT	GO:0032553~ribonucleotide binding	20	21.2766	0.00241528	IPI00231426, IPI00561880, IPI00189795, IPI00551812, IPI00189819, IPI00195673, IPI00765011, IPI00362927, IPI00339197, IPI00206624, IPI00366218, IPI00195372, IPI00189813, IPI00190290, IPI00197579, IPI00203391, IPI00194087, IPI00400573, IPI00475639, IPI00339148, IPI00211053	75	1558	11963	2.04758	0.4335	0.0611898	3.06299
GOTERM_MF_FAT	GO:0017076~purine nucleotide binding	20	21.2766	0.00414989	IPI00231426, IPI00561880, IPI00189795, IPI00551812, IPI00189819, IPI00195673, IPI00765011, IPI00362927, IPI00339197, IPI00206624, IPI00366218, IPI00195372, IPI00189813, IPI00190290, IPI00197579, IPI00203391, IPI00194087, IPI00400573, IPI00475639, IPI00339148, IPI00211053	75	1634	11963	1.95235	0.623656	0.0782099	5.20912
SP_PIR_KEYWORDS	atp-binding	12	12.766	0.0452437	IPI00231426, IPI00561880, IPI00551812, IPI00189819, IPI00765011, IPI00339197, IPI00206624, IPI00366218, IPI00189813, IPI00203391, IPI00194087, IPI00339148, IPI00211053	78	728	8979	1.89751	0.999581	0.267381	43.0908
GOTERM_MF_FAT	GO:0005524~ATP binding	12	12.766	0.143131	IPI00231426, IPI00561880, IPI00551812, IPI00189819, IPI00765011, IPI00339197, IPI00206624, IPI00366218, IPI00189813, IPI00203391, IPI00194087, IPI00339148, IPI00211053	75	1245	11963	1.53741	1	0.765904	86.2918
GOTERM_MF_FAT	GO:0032559~adenyl ribonucleotide binding	12	12.766	0.157616	IPI00231426, IPI00561880, IPI00551812, IPI00189819, IPI00765011, IPI00339197, IPI00206624, IPI00366218, IPI00189813, IPI00203391, IPI00194087, IPI00339148, IPI00211053	75	1270	11963	1.50715	1	0.787808	88.9914
GOTERM_MF_FAT	GO:0030554~adenyl nucleotide binding	12	12.766	0.206072	IPI00231426, IPI00561880, IPI00551812, IPI00189819, IPI00765011, IPI00339197, IPI00206624, IPI00366218, IPI00189813, IPI00203391, IPI00194087, IPI00339148, IPI00211053	75	1346	11963	1.42205	1	0.865808	94.8626
GOTERM_MF_FAT	GO:0001883~purine nucleoside binding	12	12.766	0.222649	IPI00231426, IPI00561880, IPI00551812, IPI00189819, IPI00765011, IPI00339197, IPI00206624, IPI00366218, IPI00189813, IPI00203391, IPI00194087, IPI00339148, IPI00211053	75	1370	11963	1.39714	1	0.870097	96.0839
GOTERM_MF_FAT	GO:0001882~nucleoside binding	12	12.766	0.230434	IPI00231426, IPI00561880, IPI00551812, IPI00189819, IPI00765011, IPI00339197, IPI00206624, IPI00366218, IPI00189813, IPI00203391, IPI00194087, IPI00339148, IPI00211053	75	1381	11963	1.38601	1	0.871493	96.5595
Annotation Cluster 10	Enrichment Score: 1.7256805119148553
Category	Term	Count	%	PValue	Genes	List Total	Pop Hits	Pop Total	Fold Enrichment	Bonferroni	Benjamini	FDR
GOTERM_CC_FAT	GO:0070013~intracellular organelle lumen	17	18.0851	0.00478716	IPI00421885, IPI00202027, IPI00201500, IPI00551812, IPI00231955, IPI00189819, IPI00206624, IPI00324741, IPI00768086, IPI00191728, IPI00364124, IPI00210164, IPI00198887, IPI00464512, IPI00230941, IPI00197553, IPI00339148	74	1178	10776	2.1015	0.600101	0.0496444	5.79458
GOTERM_CC_FAT	GO:0043233~organelle lumen	17	18.0851	0.00676619	IPI00421885, IPI00202027, IPI00201500, IPI00551812, IPI00231955, IPI00189819, IPI00206624, IPI00324741, IPI00768086, IPI00191728, IPI00364124, IPI00210164, IPI00198887, IPI00464512, IPI00230941, IPI00197553, IPI00339148	74	1221	10776	2.02749	0.726577	0.0659723	8.09856
GOTERM_CC_FAT	GO:0031974~membrane-enclosed lumen	17	18.0851	0.00876614	IPI00421885, IPI00202027, IPI00201500, IPI00551812, IPI00231955, IPI00189819, IPI00206624, IPI00324741, IPI00768086, IPI00191728, IPI00364124, IPI00210164, IPI00198887, IPI00464512, IPI00230941, IPI00197553, IPI00339148	74	1255	10776	1.97256	0.813945	0.073593	10.3742
GOTERM_CC_FAT	GO:0031981~nuclear lumen	8	8.51064	0.440603	IPI00202027, IPI00201500, IPI00231955, IPI00210164, IPI00189819, IPI00464512, IPI00230941, IPI00197553	74	927	10776	1.25671	1	0.896098	99.9273
Annotation Cluster 11	Enrichment Score: 1.571329428150988
Category	Term	Count	%	PValue	Genes	List Total	Pop Hits	Pop Total	Fold Enrichment	Bonferroni	Benjamini	FDR
GOTERM_BP_FAT	GO:0051592~response to calcium ion	4	4.25532	0.00728194	IPI00231955, IPI00189819, IPI00765011, IPI00231332	76	64	12092	9.94408	0.998547	0.144072	10.7585
GOTERM_BP_FAT	GO:0010035~response to inorganic substance	6	6.38298	0.025282	IPI00231955, IPI00189819, IPI00765011, IPI00201561, IPI00231332, IPI00339148	76	268	12092	3.56206	1	0.340472	32.8878
GOTERM_BP_FAT	GO:0032989~cellular component morphogenesis	7	7.44681	0.028962	IPI00189813, IPI00204375, IPI00189819, IPI00194087, IPI00765011, IPI00231787, IPI00231332, IPI00777816	76	376	12092	2.96207	1	0.374488	36.7272
GOTERM_BP_FAT	GO:0010038~response to metal ion	4	4.25532	0.0972289	IPI00231955, IPI00189819, IPI00765011, IPI00231332	76	177	12092	3.5956	1	0.685735	79.6686
Annotation Cluster 12	Enrichment Score: 1.5124527436244362
Category	Term	Count	%	PValue	Genes	List Total	Pop Hits	Pop Total	Fold Enrichment	Bonferroni	Benjamini	FDR
GOTERM_CC_FAT	GO:0048770~pigment granule	6	6.38298	0.000130399	IPI00212811, IPI00325146, IPI00199305, IPI00198887, IPI00206624, IPI00324741	74	73	10776	11.9689	0.0246003	0.00248769	0.162088
GOTERM_CC_FAT	GO:0042470~melanosome	6	6.38298	0.000130399	IPI00212811, IPI00325146, IPI00199305, IPI00198887, IPI00206624, IPI00324741	74	73	10776	11.9689	0.0246003	0.00248769	0.162088
UP_SEQ_FEATURE	short sequence motif:Prevents secretion from ER	5	5.31915	0.000299796	IPI00191728, IPI00364124, IPI00198887, IPI00206624, IPI00324741	74	33	7317	14.9816	0.064678	0.064678	0.38178
GOTERM_CC_FAT	GO:0005788~endoplasmic reticulum lumen	5	5.31915	0.000545547	IPI00191728, IPI00364124, IPI00198887, IPI00206624, IPI00324741	74	56	10776	13.0019	0.09898	0.00798547	0.676515
INTERPRO	IPR000886:Endoplasmic reticulum, targeting sequence	4	4.25532	0.000766891	IPI00191728, IPI00364124, IPI00198887, IPI00206624	79	24	10240	21.6034	0.126976	0.0192119	0.9379
KEGG_PATHWAY	rno04612:Antigen processing and presentation	5	5.31915	0.00760927	IPI00212811, IPI00326070, IPI00191728, IPI00206624, IPI00324741	51	88	5590	6.22772	0.362795	0.0723592	7.3439
GOTERM_CC_FAT	GO:0009986~cell surface	8	8.51064	0.00788392	IPI00201586, IPI00212811, IPI00191728, IPI00364124, IPI00551812, IPI00198887, IPI00206624, IPI00339148	74	339	10776	3.4365	0.779487	0.0694601	9.37681
GOTERM_CC_FAT	GO:0016023~cytoplasmic membrane-bounded vesicle	8	8.51064	0.0616067	IPI00212811, IPI00325146, IPI00199305, IPI00361208, IPI00198887, IPI00206624, IPI00339148, IPI00324741	74	520	10776	2.24033	0.999995	0.351924	54.6597
GOTERM_CC_FAT	GO:0031982~vesicle	9	9.57447	0.0626305	IPI00212811, IPI00325146, IPI00199305, IPI00364124, IPI00361208, IPI00198887, IPI00206624, IPI00339148, IPI00324741	74	631	10776	2.07701	0.999996	0.346871	55.2713
GOTERM_CC_FAT	GO:0031988~membrane-bounded vesicle	8	8.51064	0.0740152	IPI00212811, IPI00325146, IPI00199305, IPI00361208, IPI00198887, IPI00206624, IPI00339148, IPI00324741	74	543	10776	2.14544	1	0.377361	61.5788
GOTERM_CC_FAT	GO:0044432~endoplasmic reticulum part	5	5.31915	0.101637	IPI00191728, IPI00364124, IPI00198887, IPI00206624, IPI00324741	74	262	10776	2.77904	1	0.442839	73.6386
GOTERM_CC_FAT	GO:0031410~cytoplasmic vesicle	8	8.51064	0.107207	IPI00212811, IPI00325146, IPI00199305, IPI00361208, IPI00198887, IPI00206624, IPI00339148, IPI00324741	74	595	10776	1.95794	1	0.452096	75.6013
GOTERM_CC_FAT	GO:0005783~endoplasmic reticulum	8	8.51064	0.268227	IPI00359022, IPI00191728, IPI00364124, IPI00205163, IPI00198887, IPI00206624, IPI00339148, IPI00324741	74	773	10776	1.50708	1	0.742208	97.9445
SP_PIR_KEYWORDS	endoplasmic reticulum	6	6.38298	0.27659	IPI00359022, IPI00191728, IPI00364124, IPI00198887, IPI00206624, IPI00324741	78	411	8979	1.68052	1	0.761037	98.0594
GOTERM_CC_FAT	GO:0005886~plasma membrane	15	15.9574	0.776541	IPI00339153, IPI00203165, IPI00551812, IPI00201586, IPI00212811, IPI00199305, IPI00325146, IPI00421517, IPI00191728, IPI00364124, IPI00361208, IPI00198887, IPI00230941, IPI00365035, IPI00339148	74	2396	10776	0.911655	1	0.988577	100
SP_PIR_KEYWORDS	disulfide bond	9	9.57447	0.905432	IPI00212811, IPI00326070, IPI00191728, IPI00394353, IPI00361208, IPI00198887, IPI00201561, IPI00197553, IPI00324741	78	1340	8979	0.773163	1	0.999577	100
SP_PIR_KEYWORDS	signal	10	10.6383	0.921515	IPI00201868, IPI00212811, IPI00326070, IPI00191728, IPI00394353, IPI00364124, IPI00198887, IPI00206624, IPI00366795, IPI00324741	78	1517	8979	0.758836	1	0.999686	100
UP_SEQ_FEATURE	signal peptide	10	10.6383	0.978392	IPI00201868, IPI00212811, IPI00326070, IPI00191728, IPI00394353, IPI00364124, IPI00198887, IPI00206624, IPI00366795, IPI00324741	74	1516	7317	0.652232	1	1	100
UP_SEQ_FEATURE	disulfide bond	8	8.51064	0.979454	IPI00212811, IPI00326070, IPI00191728, IPI00394353, IPI00361208, IPI00198887, IPI00201561, IPI00324741	74	1272	7317	0.621877	1	1	100
Annotation Cluster 13	Enrichment Score: 1.4172412144160507
Category	Term	Count	%	PValue	Genes	List Total	Pop Hits	Pop Total	Fold Enrichment	Bonferroni	Benjamini	FDR
SP_PIR_KEYWORDS	protein biosynthesis	7	7.44681	0.00137653	IPI00212186, IPI00197900, IPI00206152, IPI00201500, IPI00471525, IPI00364189, IPI00210164, IPI00557328, IPI00195372	78	143	8979	5.63502	0.206591	0.0253851	1.66315
SP_PIR_KEYWORDS	ribonucleoprotein	7	7.44681	0.00188032	IPI00212186, IPI00202027, IPI00201500, IPI00210164, IPI00201032, IPI00464512, IPI00187860	78	152	8979	5.30137	0.27108	0.0260052	2.26548
GOTERM_BP_FAT	GO:0006414~translational elongation	5	5.31915	0.00283845	IPI00212186, IPI00197900, IPI00201500, IPI00471525, IPI00210164, IPI00557328, IPI00195372	76	95	12092	8.37396	0.921227	0.0720158	4.33032
GOTERM_MF_FAT	GO:0008135~translation factor activity, nucleic acid binding	4	4.25532	0.0124073	IPI00197900, IPI00206152, IPI00471525, IPI00364189, IPI00557328, IPI00195372	75	78	11963	8.17983	0.946813	0.177656	14.8376
GOTERM_BP_FAT	GO:0006412~translation	7	7.44681	0.0493497	IPI00212186, IPI00197900, IPI00206152, IPI00201500, IPI00471525, IPI00364189, IPI00210164, IPI00557328, IPI00195372	76	428	12092	2.60219	1	0.523702	54.533
SP_PIR_KEYWORDS	ribosome	3	3.19149	0.135264	IPI00212186, IPI00201500, IPI00210164	78	75	8979	4.60462	1	0.522822	82.9576
KEGG_PATHWAY	rno03010:Ribosome	3	3.19149	0.169538	IPI00212186, IPI00201500, IPI00210164	51	83	5590	3.96173	0.999983	0.6308	84.3562
SP_PIR_KEYWORDS	ribosomal protein	3	3.19149	0.300501	IPI00212186, IPI00201500, IPI00210164	78	128	8979	2.69802	1	0.777102	98.7111
GOTERM_CC_FAT	GO:0005840~ribosome	4	4.25532	0.391642	IPI00212186, IPI00201500, IPI00210164, IPI00197553	74	332	10776	1.75448	1	0.861601	99.7934
GOTERM_MF_FAT	GO:0003735~structural constituent of ribosome	3	3.19149	0.553792	IPI00212186, IPI00201500, IPI00210164	75	298	11963	1.60577	1	0.992269	99.9969
Annotation Cluster 14	Enrichment Score: 1.4137839361350413
Category	Term	Count	%	PValue	Genes	List Total	Pop Hits	Pop Total	Fold Enrichment	Bonferroni	Benjamini	FDR
GOTERM_MF_FAT	GO:0003729~mRNA binding	4	4.25532	0.00549434	IPI00201500, IPI00191728, IPI00201032, IPI00187860	75	58	11963	11.0005	0.726028	0.0947957	6.8423
GOTERM_CC_FAT	GO:0030529~ribonucleoprotein complex	10	10.6383	0.00708439	IPI00212186, IPI00202027, IPI00201500, IPI00191728, IPI00210164, IPI00364585, IPI00201032, IPI00464512, IPI00197553, IPI00187860	74	508	10776	2.86657	0.742808	0.065643	8.46413
GOTERM_BP_FAT	GO:0010608~posttranscriptional regulation of gene expression	4	4.25532	0.0631232	IPI00191728, IPI00201032, IPI00339148, IPI00187860	76	147	12092	4.32939	1	0.565144	63.7771
GOTERM_BP_FAT	GO:0051252~regulation of RNA metabolic process	6	6.38298	0.900446	IPI00201500, IPI00191728, IPI00364585, IPI00201032, IPI00197553, IPI00187860	76	1254	12092	0.761269	1	0.999997	100
Annotation Cluster 15	Enrichment Score: 1.1987698307377912
Category	Term	Count	%	PValue	Genes	List Total	Pop Hits	Pop Total	Fold Enrichment	Bonferroni	Benjamini	FDR
INTERPRO	IPR017936:Thioredoxin-like	3	3.19149	0.0177758	IPI00198887, IPI00201561, IPI00324741	79	27	10240	14.4023	0.95819	0.272005	19.7724
GOTERM_BP_FAT	GO:0019725~cellular homeostasis	8	8.51064	0.0219638	IPI00199305, IPI00394353, IPI00551812, IPI00198887, IPI00201561, IPI00366795, IPI00197553, IPI00324741	76	453	12092	2.80981	1	0.333152	29.24
SP_PIR_KEYWORDS	Redox-active center	3	3.19149	0.0237583	IPI00198887, IPI00201561, IPI00324741	78	28	8979	12.3338	0.982395	0.182887	25.3798
GOTERM_BP_FAT	GO:0045454~cell redox homeostasis	3	3.19149	0.0581618	IPI00198887, IPI00201561, IPI00324741	76	63	12092	7.57644	1	0.555883	60.6715
INTERPRO	IPR012335:Thioredoxin fold	3	3.19149	0.121453	IPI00198887, IPI00201561, IPI00324741	79	79	10240	4.92229	1	0.875512	79.6169
UP_SEQ_FEATURE	disulfide bond	8	8.51064	0.979454	IPI00212811, IPI00326070, IPI00191728, IPI00394353, IPI00361208, IPI00198887, IPI00201561, IPI00324741	74	1272	7317	0.621877	1	1	100
Annotation Cluster 16	Enrichment Score: 1.1123797432982534
Category	Term	Count	%	PValue	Genes	List Total	Pop Hits	Pop Total	Fold Enrichment	Bonferroni	Benjamini	FDR
GOTERM_BP_FAT	GO:0006916~anti-apoptosis	6	6.38298	0.0020365	IPI00201586, IPI00208306, IPI00201561, IPI00206624, IPI00339148, IPI00195372	76	145	12092	6.58367	0.838376	0.0609103	3.125
GOTERM_BP_FAT	GO:0043066~negative regulation of apoptosis	6	6.38298	0.055577	IPI00201586, IPI00208306, IPI00201561, IPI00206624, IPI00339148, IPI00195372	76	333	12092	2.86676	1	0.544546	58.9565
GOTERM_BP_FAT	GO:0043069~negative regulation of programmed cell death	6	6.38298	0.0585189	IPI00201586, IPI00208306, IPI00201561, IPI00206624, IPI00339148, IPI00195372	76	338	12092	2.82435	1	0.552739	60.9031
GOTERM_BP_FAT	GO:0060548~negative regulation of cell death	6	6.38298	0.0591179	IPI00201586, IPI00208306, IPI00201561, IPI00206624, IPI00339148, IPI00195372	76	339	12092	2.81602	1	0.551187	61.2887
GOTERM_BP_FAT	GO:0008283~cell proliferation	4	4.25532	0.207169	IPI00208306, IPI00204375, IPI00201561, IPI00339148, IPI00777816	76	253	12092	2.5155	1	0.871885	97.3094
GOTERM_BP_FAT	GO:0042981~regulation of apoptosis	7	7.44681	0.242387	IPI00201586, IPI00208306, IPI00201561, IPI00206624, IPI00339148, IPI00324741, IPI00195372	76	677	12092	1.64511	1	0.903781	98.6741
GOTERM_BP_FAT	GO:0043067~regulation of programmed cell death	7	7.44681	0.251751	IPI00201586, IPI00208306, IPI00201561, IPI00206624, IPI00339148, IPI00324741, IPI00195372	76	686	12092	1.62352	1	0.911358	98.9076
GOTERM_BP_FAT	GO:0010941~regulation of cell death	7	7.44681	0.254896	IPI00201586, IPI00208306, IPI00201561, IPI00206624, IPI00339148, IPI00324741, IPI00195372	76	689	12092	1.61645	1	0.912453	98.9769
Annotation Cluster 17	Enrichment Score: 1.0803617672183456
Category	Term	Count	%	PValue	Genes	List Total	Pop Hits	Pop Total	Fold Enrichment	Bonferroni	Benjamini	FDR
UP_SEQ_FEATURE	domain:EF-hand 3	4	4.25532	0.00941527	IPI00190606, IPI00231955, IPI00231787, IPI00231788	74	44	7317	8.98894	0.878708	0.296433	11.3683
UP_SEQ_FEATURE	domain:EF-hand 1	4	4.25532	0.0511402	IPI00190606, IPI00231955, IPI00231787, IPI00231788	74	84	7317	4.70849	0.999992	0.689826	48.8126
UP_SEQ_FEATURE	domain:EF-hand 2	4	4.25532	0.0588683	IPI00190606, IPI00231955, IPI00231787, IPI00231788	74	89	7317	4.44397	0.999999	0.676155	53.8837
SMART	SM00054:EFh	3	3.19149	0.0785459	IPI00231955, IPI00231787, IPI00231788	26	95	5083	6.17368	0.788651	0.404338	45.831
INTERPRO	IPR002048:Calcium-binding EF-hand	3	3.19149	0.163216	IPI00231955, IPI00231787, IPI00231788	79	95	10240	4.09327	1	0.927799	88.7936
INTERPRO	IPR018249:EF-HAND 2	3	3.19149	0.263418	IPI00231955, IPI00231787, IPI00231788	79	131	10240	2.9684	1	0.984434	97.6607
INTERPRO	IPR011992:EF-Hand type	3	3.19149	0.286061	IPI00231955, IPI00231787, IPI00231788	79	139	10240	2.79756	1	0.985879	98.4058
Annotation Cluster 18	Enrichment Score: 1.0539174975245658
Category	Term	Count	%	PValue	Genes	List Total	Pop Hits	Pop Total	Fold Enrichment	Bonferroni	Benjamini	FDR
GOTERM_CC_FAT	GO:0030863~cortical cytoskeleton	3	3.19149	0.0341853	IPI00210941, IPI00372259, IPI00189819, IPI00214905, IPI00191354	74	43	10776	10.1596	0.998698	0.233365	35.1235
GOTERM_CC_FAT	GO:0044448~cell cortex part	3	3.19149	0.0916134	IPI00210941, IPI00372259, IPI00189819, IPI00214905, IPI00191354	74	75	10776	5.82486	1	0.426576	69.737
GOTERM_CC_FAT	GO:0005938~cell cortex	3	3.19149	0.220013	IPI00210941, IPI00372259, IPI00189819, IPI00214905, IPI00191354	74	130	10776	3.3605	1	0.676962	95.454
Annotation Cluster 19	Enrichment Score: 0.9855723477412225
Category	Term	Count	%	PValue	Genes	List Total	Pop Hits	Pop Total	Fold Enrichment	Bonferroni	Benjamini	FDR
GOTERM_MF_FAT	GO:0046982~protein heterodimerization activity	6	6.38298	0.013137	IPI00339153, IPI00189795, IPI00394353, IPI00231631, IPI00339148, IPI00197553	75	227	11963	4.21604	0.955295	0.176531	15.6437
KEGG_PATHWAY	rno03018:RNA degradation	3	3.19149	0.0917344	IPI00339153, IPI00231631, IPI00339148	51	57	5590	5.76883	0.996576	0.508164	61.7421
GOTERM_MF_FAT	GO:0046983~protein dimerization activity	7	7.44681	0.107765	IPI00207964, IPI00339153, IPI00189795, IPI00231568, IPI00394353, IPI00197888, IPI00231631, IPI00339148, IPI00197553	75	528	11963	2.11467	1	0.704179	76.9354
UP_SEQ_FEATURE	active site:Proton donor	3	3.19149	0.289332	IPI00339153, IPI00394353, IPI00231631	74	107	7317	2.77229	1	0.995662	98.7186
GOTERM_MF_FAT	GO:0042803~protein homodimerization activity	4	4.25532	0.314221	IPI00207964, IPI00339153, IPI00231568, IPI00197888, IPI00231631, IPI00197553	75	318	11963	2.00637	1	0.937342	99.2191
Annotation Cluster 20	Enrichment Score: 0.9376176228471824
Category	Term	Count	%	PValue	Genes	List Total	Pop Hits	Pop Total	Fold Enrichment	Bonferroni	Benjamini	FDR
GOTERM_BP_FAT	GO:0006084~acetyl-CoA metabolic process	3	3.19149	0.0231059	IPI00194045, IPI00768086, IPI00193485	76	38	12092	12.5609	1	0.341625	30.516
KEGG_PATHWAY	rno00020:Citrate cycle (TCA cycle)	3	3.19149	0.0290829	IPI00194045, IPI00768086, IPI00193485	51	30	5590	10.9608	0.824714	0.220235	25.5262
GOTERM_BP_FAT	GO:0006732~coenzyme metabolic process	4	4.25532	0.0770987	IPI00421885, IPI00194045, IPI00768086, IPI00193485	76	160	12092	3.97763	1	0.615717	71.3365
GOTERM_BP_FAT	GO:0051186~cofactor metabolic process	4	4.25532	0.130223	IPI00421885, IPI00194045, IPI00768086, IPI00193485	76	202	12092	3.1506	1	0.765509	88.6147
GOTERM_BP_FAT	GO:0055114~oxidation reduction	5	5.31915	0.530402	IPI00194045, IPI00768086, IPI00193485, IPI00201561, IPI00366795	76	612	12092	1.29988	1	0.994473	99.9992
SP_PIR_KEYWORDS	oxidoreductase	4	4.25532	0.661601	IPI00194045, IPI00768086, IPI00193485, IPI00201561	78	393	8979	1.17166	1	0.984031	99.9998
Annotation Cluster 21	Enrichment Score: 0.9304227790499658
Category	Term	Count	%	PValue	Genes	List Total	Pop Hits	Pop Total	Fold Enrichment	Bonferroni	Benjamini	FDR
GOTERM_BP_FAT	GO:0051098~regulation of binding	4	4.25532	0.0551764	IPI00364124, IPI00231955, IPI00201561, IPI00197553	76	139	12092	4.57857	1	0.547435	58.6845
GOTERM_BP_FAT	GO:0051101~regulation of DNA binding	3	3.19149	0.142392	IPI00231955, IPI00201561, IPI00197553	76	107	12092	4.4609	1	0.793707	90.858
GOTERM_BP_FAT	GO:0044093~positive regulation of molecular function	6	6.38298	0.205822	IPI00207964, IPI00231568, IPI00231955, IPI00197888, IPI00201561, IPI00231332, IPI00339148, IPI00197553	76	507	12092	1.8829	1	0.872572	97.2374
Annotation Cluster 22	Enrichment Score: 0.9242624817728861
Category	Term	Count	%	PValue	Genes	List Total	Pop Hits	Pop Total	Fold Enrichment	Bonferroni	Benjamini	FDR
GOTERM_MF_FAT	GO:0005543~phospholipid binding	4	4.25532	0.0548044	IPI00325146, IPI00361208, IPI00373092, IPI00197553	75	139	11963	4.59012	0.999998	0.520905	51.5716
GOTERM_MF_FAT	GO:0035091~phosphoinositide binding	3	3.19149	0.0784833	IPI00325146, IPI00373092, IPI00197553	75	75	11963	6.38027	1	0.617252	65.0575
GOTERM_MF_FAT	GO:0008289~lipid binding	4	4.25532	0.392301	IPI00325146, IPI00361208, IPI00373092, IPI00197553	75	364	11963	1.75282	1	0.961277	99.8351
Annotation Cluster 23	Enrichment Score: 0.9167173718107771
Category	Term	Count	%	PValue	Genes	List Total	Pop Hits	Pop Total	Fold Enrichment	Bonferroni	Benjamini	FDR
GOTERM_CC_FAT	GO:0015935~small ribosomal subunit	3	3.19149	0.0417931	IPI00212186, IPI00201500, IPI00197553	74	48	10776	9.10135	0.999712	0.260664	41.2017
GOTERM_CC_FAT	GO:0033279~ribosomal subunit	3	3.19149	0.108606	IPI00212186, IPI00201500, IPI00197553	74	83	10776	5.26343	1	0.447603	76.0726
GOTERM_CC_FAT	GO:0005840~ribosome	4	4.25532	0.391642	IPI00212186, IPI00201500, IPI00210164, IPI00197553	74	332	10776	1.75448	1	0.861601	99.7934
Annotation Cluster 24	Enrichment Score: 0.915545365911198
Category	Term	Count	%	PValue	Genes	List Total	Pop Hits	Pop Total	Fold Enrichment	Bonferroni	Benjamini	FDR
GOTERM_BP_FAT	GO:0009152~purine ribonucleotide biosynthetic process	4	4.25532	0.0416892	IPI00561880, IPI00199305, IPI00203391, IPI00551812, IPI00339197	76	124	12092	5.13243	1	0.475465	48.4795
GOTERM_BP_FAT	GO:0009260~ribonucleotide biosynthetic process	4	4.25532	0.0451014	IPI00561880, IPI00199305, IPI00203391, IPI00551812, IPI00339197	76	128	12092	4.97204	1	0.497237	51.2634
GOTERM_BP_FAT	GO:0009150~purine ribonucleotide metabolic process	4	4.25532	0.0610887	IPI00561880, IPI00199305, IPI00203391, IPI00551812, IPI00339197	76	145	12092	4.38911	1	0.558115	62.5324
GOTERM_BP_FAT	GO:0009259~ribonucleotide metabolic process	4	4.25532	0.0662337	IPI00561880, IPI00199305, IPI00203391, IPI00551812, IPI00339197	76	150	12092	4.24281	1	0.572971	65.6054
GOTERM_BP_FAT	GO:0006164~purine nucleotide biosynthetic process	4	4.25532	0.0748657	IPI00561880, IPI00199305, IPI00203391, IPI00551812, IPI00339197	76	158	12092	4.02798	1	0.609413	70.2372
GOTERM_BP_FAT	GO:0006754~ATP biosynthetic process	3	3.19149	0.117407	IPI00561880, IPI00199305, IPI00551812, IPI00339197	76	95	12092	5.02438	1	0.752331	85.7021
GOTERM_BP_FAT	GO:0009165~nucleotide biosynthetic process	4	4.25532	0.117917	IPI00561880, IPI00199305, IPI00203391, IPI00551812, IPI00339197	76	193	12092	3.29752	1	0.749628	85.8301
GOTERM_BP_FAT	GO:0034654~nucleobase, nucleoside, nucleotide and nucleic acid biosynthetic process	4	4.25532	0.127449	IPI00561880, IPI00199305, IPI00203391, IPI00551812, IPI00339197	76	200	12092	3.18211	1	0.765661	88.036
GOTERM_BP_FAT	GO:0034404~nucleobase, nucleoside and nucleotide biosynthetic process	4	4.25532	0.127449	IPI00561880, IPI00199305, IPI00203391, IPI00551812, IPI00339197	76	200	12092	3.18211	1	0.765661	88.036
GOTERM_BP_FAT	GO:0006163~purine nucleotide metabolic process	4	4.25532	0.128833	IPI00561880, IPI00199305, IPI00203391, IPI00551812, IPI00339197	76	201	12092	3.16627	1	0.765573	88.3282
GOTERM_BP_FAT	GO:0009206~purine ribonucleoside triphosphate biosynthetic process	3	3.19149	0.142392	IPI00561880, IPI00199305, IPI00551812, IPI00339197	76	107	12092	4.4609	1	0.793707	90.858
GOTERM_BP_FAT	GO:0009201~ribonucleoside triphosphate biosynthetic process	3	3.19149	0.144524	IPI00561880, IPI00199305, IPI00551812, IPI00339197	76	108	12092	4.41959	1	0.791535	91.2055
GOTERM_BP_FAT	GO:0009145~purine nucleoside triphosphate biosynthetic process	3	3.19149	0.144524	IPI00561880, IPI00199305, IPI00551812, IPI00339197	76	108	12092	4.41959	1	0.791535	91.2055
GOTERM_BP_FAT	GO:0046034~ATP metabolic process	3	3.19149	0.148807	IPI00561880, IPI00199305, IPI00551812, IPI00339197	76	110	12092	4.33923	1	0.791044	91.8669
GOTERM_BP_FAT	GO:0009142~nucleoside triphosphate biosynthetic process	3	3.19149	0.148807	IPI00561880, IPI00199305, IPI00551812, IPI00339197	76	110	12092	4.33923	1	0.791044	91.8669
GOTERM_BP_FAT	GO:0009205~purine ribonucleoside triphosphate metabolic process	3	3.19149	0.181674	IPI00561880, IPI00199305, IPI00551812, IPI00339197	76	125	12092	3.81853	1	0.842426	95.5953
GOTERM_BP_FAT	GO:0009199~ribonucleoside triphosphate metabolic process	3	3.19149	0.183905	IPI00561880, IPI00199305, IPI00551812, IPI00339197	76	126	12092	3.78822	1	0.843375	95.7786
GOTERM_BP_FAT	GO:0009144~purine nucleoside triphosphate metabolic process	3	3.19149	0.192867	IPI00561880, IPI00199305, IPI00551812, IPI00339197	76	130	12092	3.67166	1	0.85556	96.4456
GOTERM_BP_FAT	GO:0009141~nucleoside triphosphate metabolic process	3	3.19149	0.208685	IPI00561880, IPI00199305, IPI00551812, IPI00339197	76	137	12092	3.48406	1	0.871452	97.3885
GOTERM_BP_FAT	GO:0044271~nitrogen compound biosynthetic process	4	4.25532	0.334459	IPI00561880, IPI00199305, IPI00203391, IPI00551812, IPI00339197	76	329	12092	1.93441	1	0.954257	99.8238
Annotation Cluster 25	Enrichment Score: 0.8795854641033205
Category	Term	Count	%	PValue	Genes	List Total	Pop Hits	Pop Total	Fold Enrichment	Bonferroni	Benjamini	FDR
GOTERM_BP_FAT	GO:0051336~regulation of hydrolase activity	6	6.38298	0.0235426	IPI00207964, IPI00230775, IPI00231568, IPI00197888, IPI00554262, IPI00206624, IPI00231332, IPI00339148	76	263	12092	3.62978	1	0.34139	30.9982
GOTERM_BP_FAT	GO:0044093~positive regulation of molecular function	6	6.38298	0.205822	IPI00207964, IPI00231568, IPI00231955, IPI00197888, IPI00201561, IPI00231332, IPI00339148, IPI00197553	76	507	12092	1.8829	1	0.872572	97.2374
GOTERM_BP_FAT	GO:0051345~positive regulation of hydrolase activity	3	3.19149	0.210956	IPI00207964, IPI00231568, IPI00197888, IPI00231332, IPI00339148	76	138	12092	3.45881	1	0.872098	97.5028
GOTERM_BP_FAT	GO:0043085~positive regulation of catalytic activity	5	5.31915	0.296564	IPI00207964, IPI00231568, IPI00197888, IPI00201561, IPI00231332, IPI00339148, IPI00197553	76	444	12092	1.79173	1	0.939671	99.5825
Annotation Cluster 26	Enrichment Score: 0.7761244421141135
Category	Term	Count	%	PValue	Genes	List Total	Pop Hits	Pop Total	Fold Enrichment	Bonferroni	Benjamini	FDR
GOTERM_BP_FAT	GO:0032989~cellular component morphogenesis	7	7.44681	0.028962	IPI00189813, IPI00204375, IPI00189819, IPI00194087, IPI00765011, IPI00231787, IPI00231332, IPI00777816	76	376	12092	2.96207	1	0.374488	36.7272
KEGG_PATHWAY	rno04530:Tight junction	4	4.25532	0.109622	IPI00190290, IPI00189819, IPI00765011, IPI00231787	51	130	5590	3.37255	0.998941	0.532877	68.6341
KEGG_PATHWAY	rno04670:Leukocyte transendothelial migration	3	3.19149	0.274878	IPI00189819, IPI00765011, IPI00231787	51	115	5590	2.85934	1	0.794084	95.9627
KEGG_PATHWAY	rno04810:Regulation of actin cytoskeleton	4	4.25532	0.287107	IPI00190290, IPI00189819, IPI00765011, IPI00231787	51	209	5590	2.09776	1	0.759784	96.5934
KEGG_PATHWAY	rno04510:Focal adhesion	3	3.19149	0.525371	IPI00189819, IPI00765011, IPI00231787	51	195	5590	1.68627	1	0.946667	99.9414
Annotation Cluster 27	Enrichment Score: 0.7551168959374168
Category	Term	Count	%	PValue	Genes	List Total	Pop Hits	Pop Total	Fold Enrichment	Bonferroni	Benjamini	FDR
GOTERM_BP_FAT	GO:0046907~intracellular transport	8	8.51064	0.0325053	IPI00207964, IPI00359022, IPI00191728, IPI00231568, IPI00204375, IPI00194087, IPI00197888, IPI00201032, IPI00231332, IPI00197553, IPI00777816	76	492	12092	2.58708	1	0.404462	40.2289
GOTERM_BP_FAT	GO:0006913~nucleocytoplasmic transport	3	3.19149	0.177226	IPI00191728, IPI00201032, IPI00197553	76	123	12092	3.88062	1	0.837426	95.2073
GOTERM_BP_FAT	GO:0051169~nuclear transport	3	3.19149	0.183905	IPI00191728, IPI00201032, IPI00197553	76	126	12092	3.78822	1	0.843375	95.7786
GOTERM_BP_FAT	GO:0051252~regulation of RNA metabolic process	6	6.38298	0.900446	IPI00201500, IPI00191728, IPI00364585, IPI00201032, IPI00197553, IPI00187860	76	1254	12092	0.761269	1	0.999997	100
Annotation Cluster 28	Enrichment Score: 0.6663988283982816
Category	Term	Count	%	PValue	Genes	List Total	Pop Hits	Pop Total	Fold Enrichment	Bonferroni	Benjamini	FDR
GOTERM_BP_FAT	GO:0042493~response to drug	6	6.38298	0.0521636	IPI00339153, IPI00188158, IPI00194087, IPI00231631, IPI00365035, IPI00339148	76	327	12092	2.91936	1	0.53814	56.5844
GOTERM_BP_FAT	GO:0014070~response to organic cyclic substance	4	4.25532	0.142965	IPI00339153, IPI00194045, IPI00365035, IPI00339148	76	211	12092	3.01621	1	0.791395	90.9527
GOTERM_BP_FAT	GO:0010033~response to organic substance	9	9.57447	0.21588	IPI00339153, IPI00561880, IPI00189813, IPI00194045, IPI00188158, IPI00194087, IPI00201561, IPI00339197, IPI00365035, IPI00339148	76	928	12092	1.54305	1	0.876377	97.7347
GOTERM_BP_FAT	GO:0048545~response to steroid hormone stimulus	4	4.25532	0.269854	IPI00339153, IPI00189813, IPI00194045, IPI00339148	76	291	12092	2.18701	1	0.922394	99.254
GOTERM_BP_FAT	GO:0009719~response to endogenous stimulus	6	6.38298	0.282365	IPI00339153, IPI00561880, IPI00189813, IPI00194045, IPI00188158, IPI00339197, IPI00339148	76	573	12092	1.66602	1	0.930906	99.43
GOTERM_BP_FAT	GO:0009725~response to hormone stimulus	5	5.31915	0.390136	IPI00339153, IPI00561880, IPI00189813, IPI00194045, IPI00339197, IPI00339148	76	510	12092	1.55986	1	0.974105	99.9548
GOTERM_BP_FAT	GO:0009628~response to abiotic stimulus	4	4.25532	0.45211	IPI00201586, IPI00561880, IPI00189813, IPI00339197, IPI00339148	76	399	12092	1.59504	1	0.986005	99.9915
Annotation Cluster 29	Enrichment Score: 0.5569990982125711
Category	Term	Count	%	PValue	Genes	List Total	Pop Hits	Pop Total	Fold Enrichment	Bonferroni	Benjamini	FDR
GOTERM_BP_FAT	GO:0009968~negative regulation of signal transduction	4	4.25532	0.127449	IPI00191728, IPI00364585, IPI00201561, IPI00206624	76	200	12092	3.18211	1	0.765661	88.036
GOTERM_BP_FAT	GO:0010648~negative regulation of cell communication	4	4.25532	0.171142	IPI00191728, IPI00364585, IPI00201561, IPI00206624	76	230	12092	2.76705	1	0.832238	94.6246
GOTERM_BP_FAT	GO:0045449~regulation of transcription	6	6.38298	0.977934	IPI00201500, IPI00191728, IPI00364585, IPI00201561, IPI00205912, IPI00197553	76	1608	12092	0.593676	1	1	100
Annotation Cluster 30	Enrichment Score: 0.5168689019096137
Category	Term	Count	%	PValue	Genes	List Total	Pop Hits	Pop Total	Fold Enrichment	Bonferroni	Benjamini	FDR
GOTERM_CC_FAT	GO:0030424~axon	4	4.25532	0.148912	IPI00204375, IPI00189819, IPI00230941, IPI00870112, IPI00777816	74	197	10776	2.95678	1	0.546001	86.5437
GOTERM_CC_FAT	GO:0043005~neuron projection	5	5.31915	0.342056	IPI00210941, IPI00372259, IPI00204375, IPI00189819, IPI00230941, IPI00870112, IPI00191354, IPI00777816	74	436	10776	1.66997	1	0.824172	99.4525
GOTERM_CC_FAT	GO:0042995~cell projection	6	6.38298	0.552544	IPI00210941, IPI00561880, IPI00372259, IPI00204375, IPI00189819, IPI00339197, IPI00230941, IPI00870112, IPI00191354, IPI00777816	74	727	10776	1.20183	1	0.944871	99.9955
Annotation Cluster 31	Enrichment Score: 0.4826224543862147
Category	Term	Count	%	PValue	Genes	List Total	Pop Hits	Pop Total	Fold Enrichment	Bonferroni	Benjamini	FDR
GOTERM_BP_FAT	GO:0006333~chromatin assembly or disassembly	3	3.19149	0.123543	IPI00189523, IPI00763519, IPI00197553, IPI00231475	76	98	12092	4.87057	1	0.758372	87.1741
GOTERM_BP_FAT	GO:0006325~chromatin organization	3	3.19149	0.463476	IPI00189523, IPI00763519, IPI00197553, IPI00231475	76	251	12092	1.90166	1	0.987077	99.9939
GOTERM_BP_FAT	GO:0051276~chromosome organization	3	3.19149	0.622712	IPI00189523, IPI00763519, IPI00197553, IPI00231475	76	337	12092	1.41637	1	0.99802	100
Annotation Cluster 32	Enrichment Score: 0.4531753616399841
Category	Term	Count	%	PValue	Genes	List Total	Pop Hits	Pop Total	Fold Enrichment	Bonferroni	Benjamini	FDR
GOTERM_MF_FAT	GO:0005509~calcium ion binding	10	10.6383	0.0222968	IPI00208306, IPI00325146, IPI00190606, IPI00191728, IPI00551812, IPI00231955, IPI00214905, IPI00231787, IPI00231788, IPI00366795	75	672	11963	2.37361	0.995004	0.267805	25.1798
SP_PIR_KEYWORDS	calcium	7	7.44681	0.186658	IPI00208306, IPI00325146, IPI00191728, IPI00231955, IPI00214905, IPI00231787, IPI00366795	78	449	8979	1.79467	1	0.618693	91.9177
GOTERM_MF_FAT	GO:0043169~cation binding	19	20.2128	0.533634	IPI00339153, IPI00561880, IPI00208306, IPI00190606, IPI00551812, IPI00231955, IPI00214905, IPI00231787, IPI00339197, IPI00231788, IPI00366795, IPI00382070, IPI00201868, IPI00194045, IPI00325146, IPI00191728, IPI00394353, IPI00193485, IPI00361208, IPI00231631	75	2893	11963	1.04757	1	0.99106	99.9945
GOTERM_MF_FAT	GO:0043167~ion binding	19	20.2128	0.566892	IPI00339153, IPI00561880, IPI00208306, IPI00190606, IPI00551812, IPI00231955, IPI00214905, IPI00231787, IPI00339197, IPI00231788, IPI00366795, IPI00382070, IPI00201868, IPI00194045, IPI00325146, IPI00191728, IPI00394353, IPI00193485, IPI00361208, IPI00231631	75	2943	11963	1.02977	1	0.992672	99.9979
GOTERM_MF_FAT	GO:0046872~metal ion binding	18	19.1489	0.615574	IPI00339153, IPI00561880, IPI00208306, IPI00190606, IPI00551812, IPI00231955, IPI00214905, IPI00231787, IPI00339197, IPI00231788, IPI00366795, IPI00382070, IPI00201868, IPI00194045, IPI00325146, IPI00191728, IPI00361208, IPI00193485, IPI00231631	75	2854	11963	1.006	1	0.995829	99.9995
SP_PIR_KEYWORDS	metal-binding	9	9.57447	0.883778	IPI00201868, IPI00339153, IPI00561880, IPI00194045, IPI00191728, IPI00361208, IPI00193485, IPI00214905, IPI00231631, IPI00339197	78	1295	8979	0.80003	1	0.999465	100
GOTERM_MF_FAT	GO:0046914~transition metal ion binding	7	7.44681	0.982007	IPI00201868, IPI00194045, IPI00191728, IPI00361208, IPI00193485, IPI00366795, IPI00382070	75	1874	11963	0.595809	1	1	100
Annotation Cluster 33	Enrichment Score: 0.37596862267577047
Category	Term	Count	%	PValue	Genes	List Total	Pop Hits	Pop Total	Fold Enrichment	Bonferroni	Benjamini	FDR
GOTERM_BP_FAT	GO:0019725~cellular homeostasis	8	8.51064	0.0219638	IPI00199305, IPI00394353, IPI00551812, IPI00198887, IPI00201561, IPI00366795, IPI00197553, IPI00324741	76	453	12092	2.80981	1	0.333152	29.24
GOTERM_BP_FAT	GO:0042592~homeostatic process	9	9.57447	0.0739989	IPI00199305, IPI00201500, IPI00394353, IPI00551812, IPI00198887, IPI00201561, IPI00366795, IPI00197553, IPI00324741	76	714	12092	2.00553	1	0.609964	69.8
GOTERM_BP_FAT	GO:0006873~cellular ion homeostasis	4	4.25532	0.404037	IPI00199305, IPI00394353, IPI00551812, IPI00366795	76	370	12092	1.72006	1	0.977466	99.9684
GOTERM_BP_FAT	GO:0055082~cellular chemical homeostasis	4	4.25532	0.412416	IPI00199305, IPI00394353, IPI00551812, IPI00366795	76	375	12092	1.69712	1	0.979033	99.9747
GOTERM_BP_FAT	GO:0030003~cellular cation homeostasis	3	3.19149	0.425588	IPI00199305, IPI00551812, IPI00366795	76	233	12092	2.04857	1	0.981631	99.9822
GOTERM_BP_FAT	GO:0050801~ion homeostasis	4	4.25532	0.457001	IPI00199305, IPI00394353, IPI00551812, IPI00366795	76	402	12092	1.58314	1	0.986412	99.9926
GOTERM_BP_FAT	GO:0055080~cation homeostasis	3	3.19149	0.485918	IPI00199305, IPI00551812, IPI00366795	76	262	12092	1.82182	1	0.99006	99.9968
GOTERM_BP_FAT	GO:0015672~monovalent inorganic cation transport	3	3.19149	0.540393	IPI00199305, IPI00551812, IPI00366795	76	290	12092	1.64592	1	0.994831	99.9994
GOTERM_BP_FAT	GO:0048878~chemical homeostasis	4	4.25532	0.593792	IPI00199305, IPI00394353, IPI00551812, IPI00366795	76	492	12092	1.29354	1	0.99708	99.9999
GOTERM_BP_FAT	GO:0006812~cation transport	3	3.19149	0.815437	IPI00199305, IPI00551812, IPI00366795	76	492	12092	0.970154	1	0.999934	100
SP_PIR_KEYWORDS	ion transport	3	3.19149	0.895044	IPI00199305, IPI00551812, IPI00366795	78	437	8979	0.790266	1	0.999486	100
GOTERM_BP_FAT	GO:0006811~ion transport	3	3.19149	0.92472	IPI00199305, IPI00551812, IPI00366795	76	668	12092	0.714545	1	0.999999	100
SP_PIR_KEYWORDS	transport	5	5.31915	0.983309	IPI00359022, IPI00199305, IPI00551812, IPI00361208, IPI00366795	78	1042	8979	0.552377	1	0.999996	100
SP_PIR_KEYWORDS	membrane	7	7.44681	1	IPI00339153, IPI00207707, IPI00199305, IPI00551812, IPI00361208, IPI00198887, IPI00366795	78	3063	8979	0.263078	1	1	100
Annotation Cluster 34	Enrichment Score: 0.3629005278083989
Category	Term	Count	%	PValue	Genes	List Total	Pop Hits	Pop Total	Fold Enrichment	Bonferroni	Benjamini	FDR
GOTERM_MF_FAT	GO:0004197~cysteine-type endopeptidase activity	3	3.19149	0.0645109	IPI00212811, IPI00326070, IPI00204375, IPI00777816	75	67	11963	7.14209	1	0.561677	57.5938
SP_PIR_KEYWORDS	thiol protease	3	3.19149	0.0934839	IPI00212811, IPI00326070, IPI00204375, IPI00777816	78	60	8979	5.75577	1	0.412507	69.729
GOTERM_MF_FAT	GO:0008234~cysteine-type peptidase activity	3	3.19149	0.137546	IPI00212811, IPI00326070, IPI00204375, IPI00777816	75	105	11963	4.55733	1	0.765174	85.0969
GOTERM_MF_FAT	GO:0004175~endopeptidase activity	3	3.19149	0.682212	IPI00212811, IPI00326070, IPI00204375, IPI00777816	75	377	11963	1.26928	1	0.998098	100
SP_PIR_KEYWORDS	Protease	3	3.19149	0.745539	IPI00212811, IPI00326070, IPI00204375, IPI00777816	78	307	8979	1.12491	1	0.993961	100
GOTERM_MF_FAT	GO:0070011~peptidase activity, acting on L-amino acid peptides	3	3.19149	0.842063	IPI00212811, IPI00326070, IPI00204375, IPI00777816	75	525	11963	0.911467	1	0.999948	100
GOTERM_MF_FAT	GO:0008233~peptidase activity	3	3.19149	0.863328	IPI00212811, IPI00326070, IPI00204375, IPI00777816	75	554	11963	0.863755	1	0.999969	100
GOTERM_BP_FAT	GO:0006508~proteolysis	4	4.25532	0.867556	IPI00212811, IPI00326070, IPI00204375, IPI00366795, IPI00777816	76	775	12092	0.821188	1	0.999988	100
SP_PIR_KEYWORDS	hydrolase	6	6.38298	0.883249	IPI00212811, IPI00326070, IPI00199305, IPI00394353, IPI00204375, IPI00551812, IPI00777816	78	877	8979	0.787562	1	0.999537	100
SP_PIR_KEYWORDS	glycoprotein	7	7.44681	0.999736	IPI00212811, IPI00326070, IPI00191728, IPI00394353, IPI00204375, IPI00364124, IPI00366795, IPI00777816	78	1949	8979	0.413447	1	1	100
Annotation Cluster 35	Enrichment Score: 0.3124602415910935
Category	Term	Count	%	PValue	Genes	List Total	Pop Hits	Pop Total	Fold Enrichment	Bonferroni	Benjamini	FDR
SP_PIR_KEYWORDS	lysosome	3	3.19149	0.174179	IPI00212811, IPI00326070, IPI00394353	78	88	8979	3.92439	1	0.600926	90.2714
KEGG_PATHWAY	rno04142:Lysosome	3	3.19149	0.281555	IPI00212811, IPI00326070, IPI00394353	51	117	5590	2.81046	1	0.777029	96.319
SP_PIR_KEYWORDS	zymogen	3	3.19149	0.284586	IPI00212811, IPI00326070, IPI00394353	78	123	8979	2.80769	1	0.763693	98.305
GOTERM_CC_FAT	GO:0000323~lytic vacuole	3	3.19149	0.3004	IPI00212811, IPI00326070, IPI00394353	74	162	10776	2.6967	1	0.78048	98.825
GOTERM_CC_FAT	GO:0005764~lysosome	3	3.19149	0.3004	IPI00212811, IPI00326070, IPI00394353	74	162	10776	2.6967	1	0.78048	98.825
GOTERM_CC_FAT	GO:0005773~vacuole	3	3.19149	0.386826	IPI00212811, IPI00326070, IPI00394353	74	197	10776	2.21759	1	0.862983	99.7721
GOTERM_BP_FAT	GO:0006508~proteolysis	4	4.25532	0.867556	IPI00212811, IPI00326070, IPI00204375, IPI00366795, IPI00777816	76	775	12092	0.821188	1	0.999988	100
SP_PIR_KEYWORDS	hydrolase	6	6.38298	0.883249	IPI00212811, IPI00326070, IPI00199305, IPI00394353, IPI00204375, IPI00551812, IPI00777816	78	877	8979	0.787562	1	0.999537	100
UP_SEQ_FEATURE	disulfide bond	8	8.51064	0.979454	IPI00212811, IPI00326070, IPI00191728, IPI00394353, IPI00361208, IPI00198887, IPI00201561, IPI00324741	74	1272	7317	0.621877	1	1	100
SP_PIR_KEYWORDS	glycoprotein	7	7.44681	0.999736	IPI00212811, IPI00326070, IPI00191728, IPI00394353, IPI00204375, IPI00364124, IPI00366795, IPI00777816	78	1949	8979	0.413447	1	1	100
UP_SEQ_FEATURE	glycosylation site:N-linked (GlcNAc...)	5	5.31915	0.999998	IPI00212811, IPI00326070, IPI00394353, IPI00364124, IPI00366795	74	1831	7317	0.270012	1	1	100
Annotation Cluster 36	Enrichment Score: 0.3063023949001959
Category	Term	Count	%	PValue	Genes	List Total	Pop Hits	Pop Total	Fold Enrichment	Bonferroni	Benjamini	FDR
GOTERM_CC_FAT	GO:0031980~mitochondrial lumen	4	4.25532	0.115334	IPI00421885, IPI00768086, IPI00551812, IPI00339148	74	175	10776	3.32849	1	0.459872	78.2246
GOTERM_CC_FAT	GO:0005759~mitochondrial matrix	4	4.25532	0.115334	IPI00421885, IPI00768086, IPI00551812, IPI00339148	74	175	10776	3.32849	1	0.459872	78.2246
SP_PIR_KEYWORDS	transit peptide	4	4.25532	0.402674	IPI00768086, IPI00551812, IPI00193485, IPI00339148	78	267	8979	1.72458	1	0.872695	99.8115
GOTERM_CC_FAT	GO:0044429~mitochondrial part	5	5.31915	0.463853	IPI00421885, IPI00768086, IPI00551812, IPI00193485, IPI00339148	74	515	10776	1.4138	1	0.907559	99.9571
UP_SEQ_FEATURE	transit peptide:Mitochondrion	4	4.25532	0.488597	IPI00768086, IPI00551812, IPI00193485, IPI00339148	74	262	7317	1.50959	1	0.999953	99.9807
GOTERM_CC_FAT	GO:0005743~mitochondrial inner membrane	3	3.19149	0.575405	IPI00551812, IPI00193485, IPI00339148	74	283	10776	1.54369	1	0.948943	99.9976
GOTERM_CC_FAT	GO:0019866~organelle inner membrane	3	3.19149	0.609296	IPI00551812, IPI00193485, IPI00339148	74	301	10776	1.45138	1	0.957112	99.9992
GOTERM_CC_FAT	GO:0031966~mitochondrial membrane	3	3.19149	0.709031	IPI00551812, IPI00193485, IPI00339148	74	362	10776	1.20681	1	0.979048	100
GOTERM_CC_FAT	GO:0005740~mitochondrial envelope	3	3.19149	0.743439	IPI00551812, IPI00193485, IPI00339148	74	387	10776	1.12885	1	0.984867	100
SP_PIR_KEYWORDS	mitochondrion	4	4.25532	0.751945	IPI00768086, IPI00551812, IPI00193485, IPI00339148	78	452	8979	1.01872	1	0.993851	100
GOTERM_CC_FAT	GO:0031090~organelle membrane	6	6.38298	0.775563	IPI00359022, IPI00551812, IPI00361208, IPI00193485, IPI00206624, IPI00339148	74	941	10776	0.928512	1	0.989218	100
GOTERM_CC_FAT	GO:0031967~organelle envelope	3	3.19149	0.891433	IPI00551812, IPI00193485, IPI00339148	74	547	10776	0.798656	1	0.998218	100
GOTERM_CC_FAT	GO:0031975~envelope	3	3.19149	0.893851	IPI00551812, IPI00193485, IPI00339148	74	551	10776	0.792858	1	0.998164	100
Annotation Cluster 37	Enrichment Score: 0.2114558335325975
Category	Term	Count	%	PValue	Genes	List Total	Pop Hits	Pop Total	Fold Enrichment	Bonferroni	Benjamini	FDR
GOTERM_CC_FAT	GO:0005576~extracellular region	10	10.6383	0.507324	IPI00201868, IPI00212811, IPI00208306, IPI00326070, IPI00325146, IPI00191728, IPI00231955, IPI00362927, IPI00206624, IPI00339148	74	1281	10776	1.13678	1	0.929431	99.985
GOTERM_CC_FAT	GO:0005615~extracellular space	4	4.25532	0.654211	IPI00201868, IPI00208306, IPI00191728, IPI00339148	74	492	10776	1.18392	1	0.969713	99.9998
GOTERM_CC_FAT	GO:0044421~extracellular region part	5	5.31915	0.699244	IPI00201868, IPI00208306, IPI00325146, IPI00191728, IPI00339148	74	693	10776	1.05066	1	0.979544	100
Annotation Cluster 38	Enrichment Score: 0.16486149798820768
Category	Term	Count	%	PValue	Genes	List Total	Pop Hits	Pop Total	Fold Enrichment	Bonferroni	Benjamini	FDR
GOTERM_BP_FAT	GO:0051253~negative regulation of RNA metabolic process	4	4.25532	0.331045	IPI00201500, IPI00191728, IPI00364585, IPI00197553	76	327	12092	1.94624	1	0.954882	99.8091
GOTERM_BP_FAT	GO:0000122~negative regulation of transcription from RNA polymerase II promoter	3	3.19149	0.436251	IPI00201500, IPI00191728, IPI00364585	76	238	12092	2.00553	1	0.983413	99.9867
GOTERM_BP_FAT	GO:0045934~negative regulation of nucleobase, nucleoside, nucleotide and nucleic acid metabolic process	4	4.25532	0.534097	IPI00201500, IPI00191728, IPI00364585, IPI00197553	76	451	12092	1.41113	1	0.994551	99.9993
GOTERM_BP_FAT	GO:0051172~negative regulation of nitrogen compound metabolic process	4	4.25532	0.544624	IPI00201500, IPI00191728, IPI00364585, IPI00197553	76	458	12092	1.38957	1	0.994946	99.9995
GOTERM_BP_FAT	GO:0010605~negative regulation of macromolecule metabolic process	5	5.31915	0.570104	IPI00201500, IPI00191728, IPI00203165, IPI00364585, IPI00197553	76	643	12092	1.23721	1	0.99611	99.9998
GOTERM_BP_FAT	GO:0045892~negative regulation of transcription, DNA-dependent	3	3.19149	0.599414	IPI00201500, IPI00191728, IPI00364585	76	323	12092	1.47776	1	0.997216	99.9999
GOTERM_BP_FAT	GO:0016481~negative regulation of transcription	3	3.19149	0.723884	IPI00201500, IPI00191728, IPI00364585	76	407	12092	1.17277	1	0.999622	100
GOTERM_BP_FAT	GO:0010629~negative regulation of gene expression	3	3.19149	0.764313	IPI00201500, IPI00191728, IPI00364585	76	441	12092	1.08235	1	0.999785	100
GOTERM_BP_FAT	GO:0010558~negative regulation of macromolecule biosynthetic process	3	3.19149	0.804368	IPI00201500, IPI00191728, IPI00364585	76	480	12092	0.994408	1	0.999918	100
GOTERM_BP_FAT	GO:0031327~negative regulation of cellular biosynthetic process	3	3.19149	0.814536	IPI00201500, IPI00191728, IPI00364585	76	491	12092	0.97213	1	0.999936	100
GOTERM_BP_FAT	GO:0009890~negative regulation of biosynthetic process	3	3.19149	0.823375	IPI00201500, IPI00191728, IPI00364585	76	501	12092	0.952726	1	0.999945	100
GOTERM_BP_FAT	GO:0006357~regulation of transcription from RNA polymerase II promoter	3	3.19149	0.894813	IPI00201500, IPI00191728, IPI00364585	76	604	12092	0.790258	1	0.999996	100
GOTERM_BP_FAT	GO:0051252~regulation of RNA metabolic process	6	6.38298	0.900446	IPI00201500, IPI00191728, IPI00364585, IPI00201032, IPI00197553, IPI00187860	76	1254	12092	0.761269	1	0.999997	100
GOTERM_BP_FAT	GO:0045449~regulation of transcription	6	6.38298	0.977934	IPI00201500, IPI00191728, IPI00364585, IPI00201561, IPI00205912, IPI00197553	76	1608	12092	0.593676	1	1	100
GOTERM_BP_FAT	GO:0006355~regulation of transcription, DNA-dependent	3	3.19149	0.996906	IPI00201500, IPI00191728, IPI00364585	76	1224	12092	0.389964	1	1	100
Annotation Cluster 39	Enrichment Score: 0.14424153172859105
Category	Term	Count	%	PValue	Genes	List Total	Pop Hits	Pop Total	Fold Enrichment	Bonferroni	Benjamini	FDR
GOTERM_BP_FAT	GO:0012501~programmed cell death	3	3.19149	0.682171	IPI00561880, IPI00194087, IPI00339197, IPI00339148	76	376	12092	1.26946	1	0.999228	100
GOTERM_BP_FAT	GO:0008219~cell death	3	3.19149	0.731413	IPI00561880, IPI00194087, IPI00339197, IPI00339148	76	413	12092	1.15573	1	0.999663	100
GOTERM_BP_FAT	GO:0016265~death	3	3.19149	0.739979	IPI00561880, IPI00194087, IPI00339197, IPI00339148	76	420	12092	1.13647	1	0.999674	100
Annotation Cluster 40	Enrichment Score: 0.13843505666264375
Category	Term	Count	%	PValue	Genes	List Total	Pop Hits	Pop Total	Fold Enrichment	Bonferroni	Benjamini	FDR
GOTERM_BP_FAT	GO:0042325~regulation of phosphorylation	3	3.19149	0.713575	IPI00202189, IPI00201561, IPI00197553	76	399	12092	1.19628	1	0.999574	100
GOTERM_BP_FAT	GO:0019220~regulation of phosphate metabolic process	3	3.19149	0.733884	IPI00202189, IPI00201561, IPI00197553	76	415	12092	1.15016	1	0.999645	100
GOTERM_BP_FAT	GO:0051174~regulation of phosphorus metabolic process	3	3.19149	0.733884	IPI00202189, IPI00201561, IPI00197553	76	415	12092	1.15016	1	0.999645	100
Annotation Cluster 41	Enrichment Score: 0.07877718325064952
Category	Term	Count	%	PValue	Genes	List Total	Pop Hits	Pop Total	Fold Enrichment	Bonferroni	Benjamini	FDR
GOTERM_BP_FAT	GO:0016192~vesicle-mediated transport	3	3.19149	0.760959	IPI00359022, IPI00551812, IPI00361208	76	438	12092	1.08976	1	0.999779	100
GOTERM_CC_FAT	GO:0031090~organelle membrane	6	6.38298	0.775563	IPI00359022, IPI00551812, IPI00361208, IPI00193485, IPI00206624, IPI00339148	74	941	10776	0.928512	1	0.989218	100
SP_PIR_KEYWORDS	transport	5	5.31915	0.983309	IPI00359022, IPI00199305, IPI00551812, IPI00361208, IPI00366795	78	1042	8979	0.552377	1	0.999996	100
Annotation Cluster 42	Enrichment Score: 0.05600754438046712
Category	Term	Count	%	PValue	Genes	List Total	Pop Hits	Pop Total	Fold Enrichment	Bonferroni	Benjamini	FDR
GOTERM_BP_FAT	GO:0016310~phosphorylation	4	4.25532	0.82838	IPI00231426, IPI00199305, IPI00551812, IPI00201561	76	715	12092	0.890099	1	0.99995	100
GOTERM_BP_FAT	GO:0006796~phosphate metabolic process	4	4.25532	0.905036	IPI00231426, IPI00199305, IPI00551812, IPI00201561	76	849	12092	0.749613	1	0.999998	100
GOTERM_BP_FAT	GO:0006793~phosphorus metabolic process	4	4.25532	0.905903	IPI00231426, IPI00199305, IPI00551812, IPI00201561	76	851	12092	0.747851	1	0.999997	100
